# Supplementary material for: Comprehensive evaluation of complex polymicrobial specimens using next generation sequencing and standard microbiological culture
Source: Sci Rep. 2020 Mar 25;10:5446. doi: 10.1038/s41598-020-62424-x (PMC7096443; doi:10.1038/s41598-020-62424-x)
Supplement: Supplementary file 1 — Supplementary Table S1 [file 41598_2020_62424_MOESM1_ESM.xlsx]

## Sheet: S1 Table
Comprehensive evaluation of complex polymicrobial specimens using next generation sequencing and standard microbiological culture
Lisa A. Cummings, Daniel R. Hoogestraat, Sara L. Rassoulian-Barrett, Christopher A. Rosenthal, Stephen J. Salipante, Brad T. Cookson, Noah G. Hoffman
Supplementary Table S1: NGS16S classification details
Specimen	Sample type	Classification by NGS16S a	Classification Group (CRC)	sv	Calculated Templates
BAL01	DIR	Actinomyces odontolyticus	Actinomyces species	sv-1596:176-1	7
BAL01	DIR	Streptococcus genomosp. C3;Streptococcus mitis group, not Streptococcus pneumoniae	viridans streptococci	sv-0025:176-23	68
BAL01	DIR	Gemella haemolysans	viridans streptococci	sv-0171:176-18	18
BAL01	DIR	Streptococcus mitis/pneumoniae/pseudopneumoniae	viridans streptococci	sv-0017:183-21	9
BAL01	DIR	Streptococcus sanguinis	viridans streptococci	sv-0654:176-23	7
BAL01	DIR	Streptococcus mitis	viridans streptococci	sv-1639:176-1	6
BAL01	BA	Streptococcus mitis group, not Streptococcus pneumoniae	viridans streptococci	sv-0054:176-2	414267
BAL01	BA	Streptococcus mitis/pneumoniae/pseudopneumoniae	viridans streptococci	sv-0017:183-21	193156
BAL01	BA	Streptococcus mitis	viridans streptococci	sv-0015:187-7	175703
BAL01	BR	Actinomyces	Actinomyces species	sv-0516:176-4	70225
BAL01	BR	Propionibacterium acnes (newly named as Cutibacterium acnes)	aerobic non-sporeforming gram positive rods	sv-0004:180-15	132125
BAL01	BR	Streptococcus mitis group, not Streptococcus pneumoniae	viridans streptococci	sv-0046:176-4	4139475
BAL01	BR	Streptococcus genomosp. C5;Streptococcus mitis group, not Streptococcus pneumoniae;Streptococcus pseudopneumoniae	viridans streptococci	sv-0041:176-4	4116050
BAL01	BR	Streptococcus infantis/oralis	viridans streptococci	sv-0259:176-4	356350
BAL02	DIR	Actinomyces	Actinomyces species	sv-0275:176-13	157
BAL02	DIR	Campylobacter concisus	Campylobacter species	sv-0341:176-9	209
BAL02	DIR	Campylobacter concisus	Campylobacter species	sv-0142:180-1	133
BAL02	DIR	[no blast result]	no_blast_result	sv-0372:176-9	134
BAL02	DIR	Prevotella melaninogenica	Prevotella species	sv-0010:192-14	1281
BAL02	DIR	Prevotella melaninogenica	Prevotella species	sv-0008:192-22	359
BAL02	DIR	Staphylococcus argenteus/aureus/simiae	Staphylococcus aureus	sv-0003:176-10	303
BAL02	DIR	Veillonella atypica	Veillonella species	sv-0021:183-9	473
BAL02	DIR	Veillonella dispar/parvula	Veillonella species	sv-0069:180-4	428
BAL02	DIR	Veillonella denticariosi/dispar/parvula	Veillonella species	sv-0057:180-4	420
BAL02	DIR	Veillonella dispar/parvula	Veillonella species	sv-0135:176-12	338
BAL02	DIR	Veillonella atypica	Veillonella species	sv-0337:176-12	143
BAL02	DIR	Veillonella parvula	Veillonella species	sv-0331:176-12	103
BAL02	DIR	Veillonella	Veillonella species	sv-0358:176-12	85
BAL02	DIR	Streptococcus mitis/oralis/pneumoniae/pseudopneumoniae	viridans streptococci	sv-0022:183-14	708
BAL02	DIR	Streptococcus mitis group, not Streptococcus pneumoniae	viridans streptococci	sv-0182:176-13	407
BAL02	DIR	Streptococcus peroris	viridans streptococci	sv-0234:176-13	142
BAL02	DIR	Streptococcus salivarius	viridans streptococci	sv-0042:183-10	95
BAL02	DIR	Streptococcus mitis/pneumoniae/pseudopneumoniae	viridans streptococci	sv-0283:195-1	83
BAL02	DIR	Streptococcus salivarius/thermophilus	viridans streptococci	sv-0009:187-3	57
BAL02	BA	Actinomyces	Actinomyces species	sv-0357:195-5	4162
BAL02	BA	Corynebacterium aurimucosum	aerobic non-sporeforming gram positive rods	sv-0499:176-10	38788
BAL02	BA	Corynebacterium aurimucosum	aerobic non-sporeforming gram positive rods	sv-0513:176-10	33883
BAL02	BA	Corynebacterium coyleae	aerobic non-sporeforming gram positive rods	sv-1273:176-10	4354
BAL02	BA	Capnocytophaga gingivalis	Capnocytophaga species	sv-0360:194-4	17300
BAL02	BA	Haemophilus parainfluenzae	Haemophilus species	sv-0323:176-10	84921
BAL02	BA	Haemophilus parainfluenzae	Haemophilus species	sv-0036:183-19	20421
BAL02	BA	Haemophilus parainfluenzae	Haemophilus species	sv-0023:176-19	19908
BAL02	BA	Rothia mucilaginosa	Rothia species	sv-0019:180-11	102592
BAL02	BA	Rothia mucilaginosa	Rothia species	sv-0012:180-2	84050
BAL02	BA	Rothia mucilaginosa	Rothia species	sv-0064:183-11	56104
BAL02	BA	Staphylococcus argenteus/aureus/simiae	Staphylococcus aureus	sv-1459:176-10	3342
BAL02	BA	Staphylococcus argenteus/aureus/simiae	Staphylococcus aureus	sv-1385:176-10	3717
BAL02	BA	Staphylococcus aureus	Staphylococcus aureus	sv-0080:176-10	603708
BAL02	BA	Staphylococcus argenteus/aureus/simiae	Staphylococcus aureus	sv-0003:176-10	2623217
BAL02	BA	Veillonella dispar/parvula	Veillonella species	sv-0069:180-4	17871
BAL02	BA	Veillonella parvula	Veillonella species	sv-0331:176-12	9646
BAL02	BA	Veillonella dispar/parvula	Veillonella species	sv-0135:176-12	9317
BAL02	BA	Veillonella dispar	Veillonella species	sv-0101:192-20	7933
BAL02	BA	Veillonella	Veillonella species	sv-0358:176-12	7325
BAL02	BA	Veillonella	Veillonella species	sv-0805:176-10	7204
BAL02	BA	Streptococcus salivarius/thermophilus	viridans streptococci	sv-0009:187-3	84183
BAL02	BA	Gemella sanguinis	viridans streptococci	sv-0061:183-21	53729
BAL02	BA	Streptococcus parasanguinis	viridans streptococci	sv-0202:176-13	35596
BAL02	BA	Streptococcus parasanguinis	viridans streptococci	sv-0127:183-10	26833
BAL02	BA	Streptococcus genomosp. C6;Streptococcus parasanguinis	viridans streptococci	sv-0055:194-4	25083
BAL02	BA	Streptococcus genomosp. C5;Streptococcus infantis/pseudopneumoniae	viridans streptococci	sv-0303:176-13	20833
BAL02	BA	Gemella sanguinis	viridans streptococci	sv-0116:183-21	19508
BAL02	BA	Streptococcus mitis/oralis/pneumoniae/pseudopneumoniae	viridans streptococci	sv-0022:183-14	16000
BAL02	BA	Streptococcus salivarius	viridans streptococci	sv-0042:183-10	15858
BAL02	BA	Streptococcus parasanguinis	viridans streptococci	sv-0014:183-10	15175
BAL02	BA	Streptococcus mutans	viridans streptococci	sv-0548:176-10	14104
BAL02	BA	Streptococcus parasanguinis	viridans streptococci	sv-0258:176-13	13267
BAL02	BA	Streptococcus salivarius	viridans streptococci	sv-0197:176-15	9946
BAL02	BA	Streptococcus mitis/pneumoniae/pseudopneumoniae	viridans streptococci	sv-0017:183-21	9608
BAL02	BA	Streptococcus mitis group, not Streptococcus pneumoniae	viridans streptococci	sv-0078:195-13	9071
BAL02	BA	Streptococcus parasanguinis	viridans streptococci	sv-0278:183-18	8362
BAL02	BA	Streptococcus genomosp. C5;Streptococcus mitis group, not Streptococcus pneumoniae;Streptococcus pseudopneumoniae	viridans streptococci	sv-0461:176-13	7338
BAL02	BA	Streptococcus salivarius	viridans streptococci	sv-0295:176-15	5846
BAL02	BA	Streptococcus mitis/pneumoniae/pseudopneumoniae	viridans streptococci	sv-0401:176-13	2904
BAL02	BA	Streptococcus mitis group, not Streptococcus pneumoniae	viridans streptococci	sv-1064:176-2	2700
BAL02	BA	Streptococcus mitis/pneumoniae/pseudopneumoniae	viridans streptococci	sv-0283:195-1	2638
BAL02	BA	Streptococcus mitis group, not Streptococcus pneumoniae	viridans streptococci	sv-0481:176-13	2617
BAL02	CA	Dermacoccus nishinomiyaensis	Dermacoccus species	sv-0027:192-3	12510
BAL02	CA	Haemophilus parainfluenzae	Haemophilus species	sv-0036:183-19	373812
BAL02	CA	Haemophilus parainfluenzae	Haemophilus species	sv-0102:183-19	67523
BAL02	CA	Rothia mucilaginosa	Rothia species	sv-0064:183-11	15431
BAL02	CA	Rothia mucilaginosa	Rothia species	sv-0019:180-11	12917
BAL02	CA	Rothia mucilaginosa	Rothia species	sv-0012:180-2	6113
BAL02	CA	Staphylococcus aureus	Staphylococcus aureus	sv-0080:176-10	215952
BAL02	CA	Staphylococcus argenteus/aureus/simiae	Staphylococcus aureus	sv-0003:176-10	957708
BAL02	CA	Staphylococcus	Staphylococcus, coagulase negative	sv-0321:176-11	21750
BAL02	CA	Staphylococcus	Staphylococcus, coagulase negative	sv-0482:176-11	19696
BAL02	CA	Staphylococcus	Staphylococcus, coagulase negative	sv-0407:176-11	10687
BAL02	CA	Staphylococcus	Staphylococcus, coagulase negative	sv-0452:176-11	10625
BAL02	CA	Staphylococcus capitis	Staphylococcus, coagulase negative	sv-0470:176-11	10008
BAL02	CA	Granulicatella adiacens/para-adiacens	viridans streptococci	sv-0060:192-19	157637
BAL02	CA	Granulicatella adiacens/para-adiacens	viridans streptococci	sv-0301:176-11	48983
BAL02	CA	Granulicatella	viridans streptococci	sv-0124:183-11	47087
BAL02	CA	Gemella sanguinis	viridans streptococci	sv-0061:183-21	6012
BAL02	CA	Streptococcus salivarius	viridans streptococci	sv-0042:183-10	4221
BAL02	CA	Streptococcus mitis group, not Streptococcus pneumoniae	viridans streptococci	sv-0515:176-13	3879
BAL02	CA	Streptococcus parasanguinis	viridans streptococci	sv-0014:183-10	3731
BAL02	CA	Streptococcus salivarius/thermophilus	viridans streptococci	sv-0009:187-3	3256
BAL02	CA	Streptococcus salivarius	viridans streptococci	sv-0197:176-15	2577
BAL02	CA	Streptococcus genomosp. C6;Streptococcus parasanguinis	viridans streptococci	sv-0055:194-4	2517
BAL02	BR	[Eubacterium] sulci	[Eubacterium] sulci	sv-0233:176-12	141644
BAL02	BR	[Eubacterium] sulci	[Eubacterium] sulci	sv-0241:176-12	136174
BAL02	BR	Actinomyces	Actinomyces species	sv-0275:176-13	25875
BAL02	BR	Actinomyces	Actinomyces species	sv-0509:176-13	6282
BAL02	BR	Actinomyces	Actinomyces species	sv-0592:187-1	5162
BAL02	BR	Atopobium	Atopobium species	sv-0909:176-12	5246
BAL02	BR	Campylobacter concisus	Campylobacter species	sv-0142:180-1	66075
BAL02	BR	Campylobacter concisus	Campylobacter species	sv-0341:176-9	50166
BAL02	BR	Campylobacter concisus	Campylobacter species	sv-0175:187-4	17250
BAL02	BR	Campylobacter concisus	Campylobacter species	sv-0552:176-13	10196
BAL02	BR	Campylobacter concisus	Campylobacter species	sv-0271:192-20	9454
BAL02	BR	Dialister micraerophilus	Dialister species	sv-0239:176-13	29793
BAL02	BR	Dialister micraerophilus	Dialister species	sv-0231:176-13	28531
BAL02	BR	Selenomonadaceae	higher_rank	sv-0546:176-12	23501
BAL02	BR	Selenomonadaceae	higher_rank	sv-0765:176-12	11162
BAL02	BR	Lachnoanaerobaculum orale	Lachnoanaerobaculum species	sv-0351:183-23	6918
BAL02	BR	Lachnoanaerobaculum	Lachnoanaerobaculum species	sv-0446:195-15	6582
BAL02	BR	Lachnoanaerobaculum orale	Lachnoanaerobaculum species	sv-0571:176-15	6574
BAL02	BR	Lachnoanaerobaculum	Lachnoanaerobaculum species	sv-0553:176-15	6304
BAL02	BR	Lachnoanaerobaculum	Lachnoanaerobaculum species	sv-0608:176-15	5938
BAL02	BR	Lachnoanaerobaculum	Lachnoanaerobaculum species	sv-0211:187-7	5254
BAL02	BR	Leptotrichia genomosp. C1	Leptotrichia species	sv-0338:195-9	6688
BAL02	BR	Leptotrichia	Leptotrichia species	sv-1771:176-12	2396
BAL02	BR	Megasphaera genomosp. C1;Megasphaera micronuciformis	Megasphaera species	sv-0097:195-4	8515
BAL02	BR	Megasphaera genomosp. C1;Megasphaera micronuciformis	Megasphaera species	sv-0051:187-4	4218
BAL02	BR	Megasphaera micronuciformis	Megasphaera species	sv-0574:183-20	4046
BAL02	BR	[no blast result]	no_blast_result	sv-1362:176-12	3728
BAL02	BR	Oribacterium sinus	Oribacterium species	sv-0263:194-15	8528
BAL02	BR	Oribacterium	Oribacterium species	sv-0893:176-12	4253
BAL02	BR	Oribacterium	Oribacterium species	sv-1049:176-12	3044
BAL02	BR	Peptostreptococcus stomatis	Peptostreptococcus species	sv-0170:176-12	240794
BAL02	BR	Peptostreptococcus stomatis	Peptostreptococcus species	sv-0177:176-12	219962
BAL02	BR	Peptostreptococcus	Peptostreptococcus species	sv-0270:176-12	108538
BAL02	BR	Prevotella melaninogenica	Prevotella species	sv-0010:192-14	205478
BAL02	BR	Prevotella pallens	Prevotella species	sv-0113:195-18	146351
BAL02	BR	Prevotella	Prevotella species	sv-0166:176-15	69631
BAL02	BR	Prevotella melaninogenica	Prevotella species	sv-0008:192-22	60829
BAL02	BR	Prevotella	Prevotella species	sv-0063:180-12	52143
BAL02	BR	Prevotella	Prevotella species	sv-0318:176-13	23744
BAL02	BR	Prevotella nanceiensis	Prevotella species	sv-0084:195-18	19513
BAL02	BR	Prevotella histicola	Prevotella species	sv-0007:180-12	16200
BAL02	BR	Prevotella salivae	Prevotella species	sv-0428:176-15	16107
BAL02	BR	Prevotella nanceiensis	Prevotella species	sv-0098:195-18	13946
BAL02	BR	Prevotella	Prevotella species	sv-0117:195-18	10712
BAL02	BR	Prevotella	Prevotella species	sv-0485:176-15	7050
BAL02	BR	Prevotella melaninogenica	Prevotella species	sv-0002:180-6	5303
BAL02	BR	Prevotella	Prevotella species	sv-0881:176-12	3746
BAL02	BR	Solobacterium moorei	Solobacterium moorei	sv-0405:195-7	10751
BAL02	BR	Solobacterium moorei	Solobacterium moorei	sv-0451:176-15	7765
BAL02	BR	Staphylococcus aureus	Staphylococcus aureus	sv-0080:176-10	27163
BAL02	BR	Staphylococcus argenteus/aureus/simiae	Staphylococcus aureus	sv-0003:176-10	130421
BAL02	BR	Stomatobaculum longum	Stomatobaculum species	sv-0439:183-13	2537
BAL02	BR	Veillonella atypica	Veillonella species	sv-0021:183-9	573124
BAL02	BR	Veillonella dispar/parvula	Veillonella species	sv-0069:180-4	202297
BAL02	BR	Veillonella dispar/parvula	Veillonella species	sv-0135:176-12	177662
BAL02	BR	Veillonella denticariosi/dispar/parvula	Veillonella species	sv-0057:180-4	99309
BAL02	BR	Veillonella atypica	Veillonella species	sv-0169:194-12	91593
BAL02	BR	Veillonella parvula	Veillonella species	sv-0331:176-12	77493
BAL02	BR	Veillonella atypica	Veillonella species	sv-0243:195-12	71546
BAL02	BR	Veillonella atypica	Veillonella species	sv-0337:176-12	69485
BAL02	BR	Veillonella	Veillonella species	sv-0358:176-12	62696
BAL02	BR	Veillonella dispar/parvula	Veillonella species	sv-0119:180-12	8916
BAL02	BR	Veillonella dispar/parvula	Veillonella species	sv-0861:176-12	7257
BAL02	BR	Veillonella dispar/parvula	Veillonella species	sv-0281:192-12	4187
BAL02	BR	Veillonella dispar	Veillonella species	sv-0101:192-20	3856
BAL02	BR	Streptococcus salivarius/thermophilus	viridans streptococci	sv-0009:187-3	110131
BAL02	BR	Gemella sanguinis	viridans streptococci	sv-0061:183-21	106279
BAL02	BR	Streptococcus peroris	viridans streptococci	sv-0234:176-13	63199
BAL02	BR	Streptococcus mitis group, not Streptococcus pneumoniae	viridans streptococci	sv-0182:176-13	55010
BAL02	BR	Streptococcus pseudopneumoniae	viridans streptococci	sv-0399:176-12	53762
BAL02	BR	Streptococcus salivarius	viridans streptococci	sv-0042:183-10	53285
BAL02	BR	Streptococcus infantis/oralis/pseudopneumoniae	viridans streptococci	sv-0381:176-12	45551
BAL02	BR	Gemella sanguinis	viridans streptococci	sv-0116:183-21	32409
BAL02	BR	Streptococcus salivarius	viridans streptococci	sv-0197:176-15	30379
BAL02	BR	Streptococcus mitis/oralis/pneumoniae/pseudopneumoniae	viridans streptococci	sv-0022:183-14	24865
BAL02	BR	Streptococcus genomosp. C5;Streptococcus infantis/pseudopneumoniae	viridans streptococci	sv-0303:176-13	17356
BAL02	BR	Streptococcus salivarius	viridans streptococci	sv-0295:176-15	16557
BAL02	BR	Streptococcus parasanguinis	viridans streptococci	sv-0127:183-10	14078
BAL02	BR	Streptococcus mitis group, not Streptococcus pneumoniae	viridans streptococci	sv-0158:192-9	13169
BAL02	BR	Streptococcus parasanguinis	viridans streptococci	sv-0202:176-13	9732
BAL02	BR	Streptococcus genomosp. C6;Streptococcus parasanguinis	viridans streptococci	sv-0055:194-4	8929
BAL02	BR	Streptococcus parasanguinis	viridans streptococci	sv-0278:183-18	7946
BAL02	BR	Streptococcus mitis/oralis/pneumoniae/pseudopneumoniae	viridans streptococci	sv-0050:192-18	7924
BAL02	BR	Streptococcus mitis/pneumoniae/pseudopneumoniae	viridans streptococci	sv-0017:183-21	7288
BAL02	BR	Streptococcus mitis/oralis/pneumoniae	viridans streptococci	sv-0237:180-3	6022
BAL02	BR	Streptococcus parasanguinis	viridans streptococci	sv-0258:176-13	5374
BAL02	BR	Streptococcus mitis group, not Streptococcus pneumoniae	viridans streptococci	sv-0078:195-13	5290
BAL02	BR	Streptococcus genomosp. C5;Streptococcus mitis group, not Streptococcus pneumoniae;Streptococcus pseudopneumoniae	viridans streptococci	sv-0461:176-13	5241
BAL02	BR	Streptococcus parasanguinis	viridans streptococci	sv-0014:183-10	4646
BAL02	BR	Streptococcus oralis	viridans streptococci	sv-1189:176-12	4429
BAL02	BR	Granulicatella adiacens/para-adiacens	viridans streptococci	sv-0060:192-19	3710
BAL02	BR	Streptococcus mitis group, not Streptococcus pneumoniae	viridans streptococci	sv-1281:176-12	3353
BAL02	BR	Streptococcus anginosus	viridans streptococci	sv-0160:195-13	2431
BAL02	CNA	[Eubacterium] sulci	[Eubacterium] sulci	sv-0233:176-12	123831
BAL02	CNA	[Eubacterium] sulci	[Eubacterium] sulci	sv-0241:176-12	109892
BAL02	CNA	Actinomyces	Actinomyces species	sv-0275:176-13	238315
BAL02	CNA	Actinomyces	Actinomyces species	sv-0509:176-13	42577
BAL02	CNA	Actinomyces odontolyticus	Actinomyces species	sv-0504:176-9	27254
BAL02	CNA	Actinomyces odontolyticus	Actinomyces species	sv-0220:195-5	11169
BAL02	CNA	Actinomyces lingnae/marseillensis/pacaensis	Actinomyces species	sv-0306:194-13	10858
BAL02	CNA	Actinomyces	Actinomyces species	sv-0592:187-1	10627
BAL02	CNA	Actinomyces	Actinomyces species	sv-0357:195-5	3842
BAL02	CNA	Campylobacter concisus	Campylobacter species	sv-0552:176-13	43315
BAL02	CNA	Dialister micraerophilus	Dialister species	sv-0231:176-13	476619
BAL02	CNA	Dialister micraerophilus	Dialister species	sv-0239:176-13	423046
BAL02	CNA	Lachnoanaerobaculum	Lachnoanaerobaculum species	sv-0553:176-15	3485
BAL02	CNA	Lachnoanaerobaculum	Lachnoanaerobaculum species	sv-0211:187-7	3462
BAL02	CNA	Lachnoanaerobaculum orale	Lachnoanaerobaculum species	sv-0571:176-15	3392
BAL02	CNA	Lachnoanaerobaculum	Lachnoanaerobaculum species	sv-0446:195-15	3277
BAL02	CNA	Lachnoanaerobaculum orale	Lachnoanaerobaculum species	sv-0351:183-23	3092
BAL02	CNA	Lachnoanaerobaculum	Lachnoanaerobaculum species	sv-0608:176-15	2746
BAL02	CNA	Oribacterium sinus	Oribacterium species	sv-0263:194-15	12554
BAL02	CNA	Oribacterium	Oribacterium species	sv-0893:176-12	5100
BAL02	CNA	Oribacterium	Oribacterium species	sv-1049:176-12	3808
BAL02	CNA	Peptostreptococcus stomatis	Peptostreptococcus species	sv-0170:176-12	188319
BAL02	CNA	Peptostreptococcus stomatis	Peptostreptococcus species	sv-0177:176-12	157362
BAL02	CNA	Peptostreptococcus	Peptostreptococcus species	sv-0270:176-12	88119
BAL02	CNA	Prevotella melaninogenica	Prevotella species	sv-0010:192-14	230308
BAL02	CNA	Prevotella	Prevotella species	sv-0166:176-15	189796
BAL02	CNA	Prevotella	Prevotella species	sv-0318:176-13	136927
BAL02	CNA	Prevotella melaninogenica	Prevotella species	sv-0008:192-22	62977
BAL02	CNA	Prevotella salivae	Prevotella species	sv-0428:176-15	49788
BAL02	CNA	Prevotella	Prevotella species	sv-0485:176-15	34938
BAL02	CNA	Prevotella melaninogenica	Prevotella species	sv-0002:180-6	18231
BAL02	CNA	Prevotella	Prevotella species	sv-0881:176-12	7315
BAL02	CNA	Prevotella	Prevotella species	sv-0063:180-12	5458
BAL02	CNA	Prevotella pallens	Prevotella species	sv-0113:195-18	5054
BAL02	CNA	Prevotella nanceiensis	Prevotella species	sv-0084:195-18	3300
BAL02	CNA	Solobacterium moorei	Solobacterium moorei	sv-0451:176-15	11031
BAL02	CNA	Staphylococcus aureus	Staphylococcus aureus	sv-0080:176-10	93092
BAL02	CNA	Staphylococcus argenteus/aureus/simiae	Staphylococcus aureus	sv-0003:176-10	397258
BAL02	CNA	Stomatobaculum longum	Stomatobaculum species	sv-0418:183-13	22315
BAL02	CNA	Stomatobaculum longum	Stomatobaculum species	sv-0439:183-13	19915
BAL02	CNA	Stomatobaculum longum	Stomatobaculum species	sv-0726:176-15	11262
BAL02	CNA	Streptococcus genomosp. C6;Streptococcus parasanguinis	viridans streptococci	sv-0055:194-4	896538
BAL02	CNA	Streptococcus mitis/oralis/pneumoniae/pseudopneumoniae	viridans streptococci	sv-0050:192-18	728827
BAL02	CNA	Streptococcus parasanguinis	viridans streptococci	sv-0014:183-10	525658
BAL02	CNA	Streptococcus salivarius/thermophilus	viridans streptococci	sv-0009:187-3	509654
BAL02	CNA	Streptococcus parasanguinis	viridans streptococci	sv-0258:176-13	423577
BAL02	CNA	Streptococcus mitis/oralis/pneumoniae/pseudopneumoniae	viridans streptococci	sv-0022:183-14	402865
BAL02	CNA	Streptococcus salivarius	viridans streptococci	sv-0042:183-10	386688
BAL02	CNA	Streptococcus mitis group, not Streptococcus pneumoniae	viridans streptococci	sv-0182:176-13	355027
BAL02	CNA	Streptococcus peroris	viridans streptococci	sv-0234:176-13	271235
BAL02	CNA	Streptococcus mitis/pneumoniae/pseudopneumoniae	viridans streptococci	sv-0017:183-21	242804
BAL02	CNA	Streptococcus salivarius	viridans streptococci	sv-0197:176-15	230262
BAL02	CNA	Streptococcus parasanguinis	viridans streptococci	sv-0127:183-10	219335
BAL02	CNA	Gemella sanguinis	viridans streptococci	sv-0061:183-21	152885
BAL02	CNA	Streptococcus genomosp. C5;Streptococcus infantis/pseudopneumoniae	viridans streptococci	sv-0303:176-13	135427
BAL02	CNA	Streptococcus parasanguinis	viridans streptococci	sv-0202:176-13	132000
BAL02	CNA	Streptococcus salivarius	viridans streptococci	sv-0295:176-15	122688
BAL02	CNA	Streptococcus parasanguinis	viridans streptococci	sv-0278:183-18	112062
BAL02	CNA	Streptococcus mitis/pneumoniae/pseudopneumoniae	viridans streptococci	sv-0401:176-13	109200
BAL02	CNA	Streptococcus mitis group, not Streptococcus pneumoniae	viridans streptococci	sv-0481:176-13	107492
BAL02	CNA	Streptococcus mitis group, not Streptococcus pneumoniae	viridans streptococci	sv-0078:195-13	99750
BAL02	CNA	Streptococcus parasanguinis	viridans streptococci	sv-0053:195-5	61108
BAL02	CNA	Gemella sanguinis	viridans streptococci	sv-0116:183-21	59769
BAL02	CNA	Streptococcus parasanguinis	viridans streptococci	sv-0059:195-10	53908
BAL02	CNA	Granulicatella adiacens/para-adiacens	viridans streptococci	sv-0060:192-19	53135
BAL02	CNA	Streptococcus genomosp. C5;Streptococcus mitis group, not Streptococcus pneumoniae;Streptococcus pseudopneumoniae	viridans streptococci	sv-0461:176-13	40800
BAL02	CNA	Streptococcus mitis group, not Streptococcus pneumoniae	viridans streptococci	sv-0515:176-13	32504
BAL02	CNA	Streptococcus infantis/oralis/pseudopneumoniae	viridans streptococci	sv-0381:176-12	22408
BAL02	CNA	Streptococcus pseudopneumoniae	viridans streptococci	sv-0399:176-12	19650
BAL02	CNA	Granulicatella	viridans streptococci	sv-0124:183-11	16927
BAL02	CNA	Granulicatella adiacens/para-adiacens	viridans streptococci	sv-0301:176-11	15127
BAL02	CNA	Streptococcus parasanguinis	viridans streptococci	sv-0313:176-17	14931
BAL02	CNA	Streptococcus mitis/oralis/pneumoniae	viridans streptococci	sv-0237:180-3	14331
BAL02	CNA	Streptococcus infantis	viridans streptococci	sv-0529:183-17	11492
BAL02	CNA	Gemella haemolysans/taiwanensis	viridans streptococci	sv-1318:176-13	11308
BAL02	CNA	Gemella haemolysans/taiwanensis	viridans streptococci	sv-0146:183-21	10004
BAL02	CNA	Gemella haemolysans/taiwanensis	viridans streptococci	sv-1971:176-13	5192
BAL02	CNA	Gemella haemolysans/taiwanensis	viridans streptococci	sv-0083:194-7	4915
BAL02	CNA	Gemella haemolysans/taiwanensis	viridans streptococci	sv-0510:195-13	4465
BAL02	CNA	Gemella haemolysans	viridans streptococci	sv-0176:183-21	4350
BAL02	CNA	Gemella haemolysans	viridans streptococci	sv-0290:183-21	3946
BAL02	CNA	Gemella sanguinis	viridans streptococci	sv-1368:176-9	3462
BAL02	CNA	Streptococcus mitis group, not Streptococcus pneumoniae	viridans streptococci	sv-0460:183-21	2515
BAL02	CNA	Streptococcus genomosp. C5;Streptococcus mitis group, not Streptococcus pneumoniae;Streptococcus pseudopneumoniae	viridans streptococci	sv-0041:176-4	2331
BAL02	LKV	Prevotella nanceiensis	Prevotella species	sv-0084:195-18	945041
BAL02	LKV	Prevotella melaninogenica	Prevotella species	sv-0010:192-14	766830
BAL02	LKV	Prevotella nanceiensis	Prevotella species	sv-0098:195-18	710378
BAL02	LKV	Prevotella	Prevotella species	sv-0117:195-18	515134
BAL02	LKV	Prevotella pallens	Prevotella species	sv-0113:195-18	412402
BAL02	LKV	Prevotella	Prevotella species	sv-0063:180-12	400035
BAL02	LKV	Prevotella melaninogenica	Prevotella species	sv-0008:192-22	276412
BAL02	LKV	Prevotella histicola	Prevotella species	sv-0007:180-12	129135
BAL02	LKV	Prevotella pallens	Prevotella species	sv-0086:195-7	125468
BAL02	LKV	Prevotella melaninogenica	Prevotella species	sv-0002:180-6	89160
BAL02	LKV	Prevotella	Prevotella species	sv-0166:176-15	27356
BAL02	LKV	Prevotella nanceiensis	Prevotella species	sv-0066:194-15	13759
BAL02	SSA	[Eubacterium] sulci	[Eubacterium] sulci	sv-0241:176-12	18489
BAL02	SSA	[Eubacterium] sulci	[Eubacterium] sulci	sv-0233:176-12	17979
BAL02	SSA	Actinomyces	Actinomyces species	sv-0275:176-13	6561
BAL02	SSA	Actinomyces odontolyticus	Actinomyces species	sv-0504:176-9	5316
BAL02	SSA	Actinomyces odontolyticus	Actinomyces species	sv-0220:195-5	3066
BAL02	SSA	Actinomyces	Actinomyces species	sv-0509:176-13	2658
BAL02	SSA	Dialister micraerophilus	Dialister species	sv-0231:176-13	11303
BAL02	SSA	Dialister micraerophilus	Dialister species	sv-0239:176-13	11045
BAL02	SSA	Lachnoanaerobaculum	Lachnoanaerobaculum species	sv-0553:176-15	12858
BAL02	SSA	Lachnoanaerobaculum	Lachnoanaerobaculum species	sv-0446:195-15	11763
BAL02	SSA	Lachnoanaerobaculum orale	Lachnoanaerobaculum species	sv-0571:176-15	11403
BAL02	SSA	Lachnoanaerobaculum orale	Lachnoanaerobaculum species	sv-0351:183-23	11326
BAL02	SSA	Lachnoanaerobaculum	Lachnoanaerobaculum species	sv-0211:187-7	10697
BAL02	SSA	Lachnoanaerobaculum	Lachnoanaerobaculum species	sv-0608:176-15	9821
BAL02	SSA	Lachnoanaerobaculum	Lachnoanaerobaculum species	sv-0180:195-7	6895
BAL02	SSA	Lachnoanaerobaculum	Lachnoanaerobaculum species	sv-1094:176-15	3621
BAL02	SSA	Lachnoanaerobaculum	Lachnoanaerobaculum species	sv-1100:176-15	3424
BAL02	SSA	Lachnoanaerobaculum	Lachnoanaerobaculum species	sv-1135:176-15	3324
BAL02	SSA	Oribacterium sinus	Oribacterium species	sv-0263:194-15	3468
BAL02	SSA	Peptostreptococcus stomatis	Peptostreptococcus species	sv-0170:176-12	49355
BAL02	SSA	Peptostreptococcus stomatis	Peptostreptococcus species	sv-0177:176-12	45497
BAL02	SSA	Peptostreptococcus	Peptostreptococcus species	sv-0270:176-12	21279
BAL02	SSA	Prevotella melaninogenica	Prevotella species	sv-0010:192-14	303789
BAL02	SSA	Prevotella melaninogenica	Prevotella species	sv-0008:192-22	86900
BAL02	SSA	Prevotella	Prevotella species	sv-0166:176-15	50361
BAL02	SSA	Prevotella	Prevotella species	sv-0318:176-13	28024
BAL02	SSA	Prevotella pallens	Prevotella species	sv-0113:195-18	21666
BAL02	SSA	Prevotella nanceiensis	Prevotella species	sv-0084:195-18	14721
BAL02	SSA	Prevotella salivae	Prevotella species	sv-0428:176-15	12787
BAL02	SSA	Prevotella	Prevotella species	sv-0485:176-15	8255
BAL02	SSA	Prevotella nanceiensis	Prevotella species	sv-0098:195-18	8087
BAL02	SSA	Prevotella	Prevotella species	sv-0117:195-18	7489
BAL02	SSA	Prevotella melaninogenica	Prevotella species	sv-0002:180-6	5495
BAL02	SSA	Solobacterium moorei	Solobacterium moorei	sv-0451:176-15	7884
BAL02	SSA	Staphylococcus aureus	Staphylococcus aureus	sv-0080:176-10	68795
BAL02	SSA	Staphylococcus argenteus/aureus/simiae	Staphylococcus aureus	sv-0003:176-10	295163
BAL02	SSA	Stomatobaculum longum	Stomatobaculum species	sv-0439:183-13	8868
BAL02	SSA	Stomatobaculum longum	Stomatobaculum species	sv-0418:183-13	8308
BAL02	SSA	Stomatobaculum longum	Stomatobaculum species	sv-0726:176-15	4808
BAL02	SSA	Streptococcus salivarius/thermophilus	viridans streptococci	sv-0009:187-3	475492
BAL02	SSA	Streptococcus salivarius	viridans streptococci	sv-0042:183-10	135629
BAL02	SSA	Streptococcus salivarius	viridans streptococci	sv-0197:176-15	77913
BAL02	SSA	Streptococcus parasanguinis	viridans streptococci	sv-0014:183-10	51339
BAL02	SSA	Streptococcus salivarius	viridans streptococci	sv-0295:176-15	42882
BAL02	SSA	Streptococcus genomosp. C6;Streptococcus parasanguinis	viridans streptococci	sv-0055:194-4	28961
BAL02	SSA	Gemella sanguinis	viridans streptococci	sv-0061:183-21	28955
BAL02	SSA	Streptococcus mitis group, not Streptococcus pneumoniae	viridans streptococci	sv-0182:176-13	28950
BAL02	SSA	Streptococcus genomosp. C5;Streptococcus infantis/pseudopneumoniae	viridans streptococci	sv-0303:176-13	27297
BAL02	SSA	Streptococcus parasanguinis	viridans streptococci	sv-0059:195-10	22724
BAL02	SSA	Streptococcus mitis/oralis/pneumoniae/pseudopneumoniae	viridans streptococci	sv-0022:183-14	17800
BAL02	SSA	Streptococcus parasanguinis	viridans streptococci	sv-0202:176-13	17387
BAL02	SSA	Streptococcus parasanguinis	viridans streptococci	sv-0127:183-10	13339
BAL02	SSA	Gemella sanguinis	viridans streptococci	sv-0116:183-21	10889
BAL02	SSA	Streptococcus mitis/pneumoniae/pseudopneumoniae	viridans streptococci	sv-0017:183-21	9958
BAL02	SSA	Streptococcus mitis/oralis/pneumoniae/pseudopneumoniae	viridans streptococci	sv-0050:192-18	9476
BAL02	SSA	Streptococcus genomosp. C5;Streptococcus mitis group, not Streptococcus pneumoniae;Streptococcus pseudopneumoniae	viridans streptococci	sv-0461:176-13	9018
BAL02	SSA	Streptococcus peroris	viridans streptococci	sv-0234:176-13	8966
BAL02	SSA	Streptococcus parasanguinis	viridans streptococci	sv-0278:183-18	5695
BAL02	SSA	Streptococcus parasanguinis	viridans streptococci	sv-0258:176-13	5097
BAL02	SSA	Streptococcus mitis group, not Streptococcus pneumoniae	viridans streptococci	sv-0515:176-13	4824
BAL02	SSA	Streptococcus mitis group, not Streptococcus pneumoniae	viridans streptococci	sv-0078:195-13	4208
BAL02	SSA	Streptococcus mitis/oralis/pneumoniae	viridans streptococci	sv-0237:180-3	2350
BAL03	DIR	Haemophilus	Haemophilus species	sv-0235:176-17	788
BAL03	DIR	Haemophilus	Haemophilus species	sv-0242:176-17	725
BAL03	DIR	Haemophilus	Haemophilus species	sv-0349:176-17	370
BAL03	DIR	Haemophilus parainfluenzae	Haemophilus species	sv-0023:176-19	264
BAL03	DIR	Haemophilus parainfluenzae	Haemophilus species	sv-0323:176-10	148
BAL03	DIR	Haemophilus haemolyticus	Haemophilus species	sv-0414:176-19	118
BAL03	DIR	Haemophilus parainfluenzae	Haemophilus species	sv-0036:183-19	72
BAL03	DIR	Veillonella	Veillonella species	sv-0367:176-20	125
BAL03	DIR	Veillonella dispar/parvula	Veillonella species	sv-0119:180-12	118
BAL03	DIR	Streptococcus mitis/pneumoniae	viridans streptococci	sv-0108:176-17	1296
BAL03	DIR	Gemella haemolysans/taiwanensis	viridans streptococci	sv-0083:194-7	1245
BAL03	DIR	Streptococcus mitis group, not Streptococcus pneumoniae	viridans streptococci	sv-0154:176-17	1072
BAL03	DIR	Streptococcus mitis/pneumoniae/pseudopneumoniae	viridans streptococci	sv-0018:176-21	908
BAL03	DIR	Streptococcus genomosp. C6;Streptococcus parasanguinis	viridans streptococci	sv-0055:194-4	695
BAL03	DIR	Gemella	viridans streptococci	sv-0257:176-17	523
BAL03	DIR	Gemella haemolysans	viridans streptococci	sv-0273:176-17	476
BAL03	DIR	Gemella haemolysans	viridans streptococci	sv-0171:176-18	459
BAL03	DIR	Streptococcus parasanguinis	viridans streptococci	sv-0313:176-17	310
BAL03	DIR	Streptococcus genomosp. C3;Streptococcus mitis group, not Streptococcus pneumoniae	viridans streptococci	sv-0025:176-23	252
BAL03	DIR	Granulicatella adiacens/para-adiacens	viridans streptococci	sv-0060:192-19	241
BAL03	DIR	Streptococcus mitis/oralis/pneumoniae/pseudopneumoniae	viridans streptococci	sv-0087:176-20	221
BAL03	DIR	Granulicatella	viridans streptococci	sv-0124:183-11	217
BAL03	DIR	Streptococcus mitis group, not Streptococcus pneumoniae	viridans streptococci	sv-0302:176-18	206
BAL03	BA	Rothia mucilaginosa	Rothia species	sv-0019:180-11	306998
BAL03	BA	Streptococcus mitis/pneumoniae/pseudopneumoniae	viridans streptococci	sv-0018:176-21	741788
BAL03	BA	Streptococcus genomosp. C3;Streptococcus mitis group, not Streptococcus pneumoniae	viridans streptococci	sv-0025:176-23	555035
BAL03	BA	Streptococcus parasanguinis	viridans streptococci	sv-0053:195-5	198600
BAL03	BA	Streptococcus mitis/pneumoniae	viridans streptococci	sv-0108:176-17	103664
BAL03	BA	Streptococcus	viridans streptococci	sv-0145:176-23	101074
BAL03	BA	Gemella haemolysans	viridans streptococci	sv-0171:176-18	74680
BAL03	BA	Streptococcus anginosus	viridans streptococci	sv-0058:195-12	74423
BAL03	BA	Streptococcus salivarius/vestibularis	viridans streptococci	sv-0048:187-3	64552
BAL03	BA	Streptococcus parasanguinis	viridans streptococci	sv-0276:176-18	61751
BAL03	BA	Streptococcus mitis group, not Streptococcus pneumoniae	viridans streptococci	sv-0154:176-17	61235
BAL03	BA	Streptococcus mitis group, not Streptococcus pneumoniae	viridans streptococci	sv-0302:176-18	57753
BAL03	BA	Streptococcus gordonii	viridans streptococci	sv-0389:176-18	45138
BAL03	BA	Streptococcus gordonii	viridans streptococci	sv-0224:194-11	44763
BAL03	BA	Streptococcus genomosp. C6;Streptococcus parasanguinis	viridans streptococci	sv-0055:194-4	44694
BAL03	BA	Streptococcus mitis group, not Streptococcus pneumoniae	viridans streptococci	sv-0269:176-18	42972
BAL03	BA	Gemella	viridans streptococci	sv-0257:176-17	38132
BAL03	BA	Streptococcus mitis/oralis/pneumoniae/pseudopneumoniae	viridans streptococci	sv-0087:176-20	35068
BAL03	BA	Gemella haemolysans	viridans streptococci	sv-0273:176-17	33513
BAL03	BA	Streptococcus salivarius/thermophilus	viridans streptococci	sv-0009:187-3	32732
BAL03	BA	Granulicatella	viridans streptococci	sv-0266:176-21	30871
BAL03	BA	Granulicatella adiacens	viridans streptococci	sv-0118:192-19	30788
BAL03	BA	Streptococcus mitis/pneumoniae/pseudopneumoniae	viridans streptococci	sv-0017:183-21	21871
BAL03	BA	Granulicatella adiacens/para-adiacens	viridans streptococci	sv-0320:176-21	15346
BAL03	BA	Streptococcus cristatus	viridans streptococci	sv-0193:176-20	10434
BAL03	BA	Gemella haemolysans/taiwanensis	viridans streptococci	sv-0083:194-7	10321
BAL03	BA	Streptococcus mitis/oralis/pneumoniae	viridans streptococci	sv-0237:180-3	9669
BAL03	BA	Streptococcus genomosp. C3;Streptococcus mitis group, not Streptococcus pneumoniae	viridans streptococci	sv-0343:195-7	8740
BAL03	BA	Granulicatella	viridans streptococci	sv-0140:176-19	7353
BAL03	BA	Streptococcus mitis group, not Streptococcus pneumoniae	viridans streptococci	sv-0689:176-18	5864
BAL03	BA	Granulicatella	viridans streptococci	sv-0124:183-11	5798
BAL03	BA	Streptococcus oralis	viridans streptococci	sv-0688:176-18	5279
BAL03	BA	Granulicatella adiacens/para-adiacens	viridans streptococci	sv-0060:192-19	3972
BAL03	BA	Streptococcus genomosp. C5;Streptococcus mitis group, not Streptococcus pneumoniae;Streptococcus pseudopneumoniae	viridans streptococci	sv-0041:176-4	3805
BAL03	BA	Streptococcus mitis group, not Streptococcus pneumoniae	viridans streptococci	sv-0435:176-20	2709
BAL03	CA	Actinomyces odontolyticus	Actinomyces species	sv-0215:183-9	39450
BAL03	CA	Corynebacterium propinquum	aerobic non-sporeforming gram positive rods	sv-0554:176-19	1059600
BAL03	CA	Corynebacterium propinquum/pseudodiphtheriticum	aerobic non-sporeforming gram positive rods	sv-0683:176-19	514050
BAL03	CA	Haemophilus parainfluenzae	Haemophilus species	sv-0023:176-19	114046050
BAL03	CA	Haemophilus	Haemophilus species	sv-0242:176-17	2607300
BAL03	CA	Haemophilus	Haemophilus species	sv-0235:176-17	2532600
BAL03	CA	Haemophilus	Haemophilus species	sv-0448:176-19	1821300
BAL03	CA	Haemophilus haemolyticus	Haemophilus species	sv-0414:176-19	1177650
BAL03	CA	Haemophilus	Haemophilus species	sv-0349:176-17	1146150
BAL03	CA	Haemophilus parainfluenzae	Haemophilus species	sv-1366:176-19	138000
BAL03	CA	Haemophilus parainfluenzae	Haemophilus species	sv-0102:183-19	33150
BAL03	CA	Rothia mucilaginosa	Rothia species	sv-0064:183-11	5314800
BAL03	CA	Rothia mucilaginosa	Rothia species	sv-0019:180-11	780450
BAL03	CA	Granulicatella	viridans streptococci	sv-0140:176-19	9679050
BAL03	CA	Streptococcus mitis/pneumoniae/pseudopneumoniae	viridans streptococci	sv-0018:176-21	1628550
BAL03	CA	Granulicatella adiacens	viridans streptococci	sv-0118:192-19	1351650
BAL03	CA	Streptococcus parasanguinis	viridans streptococci	sv-0053:195-5	1269750
BAL03	CA	Granulicatella	viridans streptococci	sv-0266:176-21	907950
BAL03	CA	Granulicatella adiacens/para-adiacens	viridans streptococci	sv-0320:176-21	708150
BAL03	CA	Granulicatella	viridans streptococci	sv-0124:183-11	424650
BAL03	CA	Streptococcus genomosp. C3;Streptococcus mitis group, not Streptococcus pneumoniae	viridans streptococci	sv-0025:176-23	415500
BAL03	CA	Granulicatella adiacens/para-adiacens	viridans streptococci	sv-0060:192-19	412350
BAL03	CA	Streptococcus mitis group, not Streptococcus pneumoniae	viridans streptococci	sv-0435:176-20	408450
BAL03	CA	Streptococcus parasanguinis	viridans streptococci	sv-0276:176-18	391800
BAL03	CA	Streptococcus mitis group, not Streptococcus pneumoniae	viridans streptococci	sv-0269:176-18	379950
BAL03	CA	Streptococcus genomosp. C5;Streptococcus mitis group, not Streptococcus pneumoniae;Streptococcus pseudopneumoniae	viridans streptococci	sv-0041:176-4	350100
BAL03	CA	Streptococcus mitis/oralis/pneumoniae/pseudopneumoniae	viridans streptococci	sv-0087:176-20	315750
BAL03	CA	Gemella haemolysans/taiwanensis	viridans streptococci	sv-0083:194-7	221550
BAL03	CA	Streptococcus cristatus	viridans streptococci	sv-0193:176-20	202050
BAL03	CA	Streptococcus salivarius	viridans streptococci	sv-0309:194-7	189150
BAL03	CA	Streptococcus mitis/pneumoniae	viridans streptococci	sv-0108:176-17	144150
BAL03	CA	Streptococcus mitis/pneumoniae/pseudopneumoniae	viridans streptococci	sv-0017:183-21	139050
BAL03	CA	Streptococcus	viridans streptococci	sv-0145:176-23	105450
BAL03	CA	Streptococcus mitis group, not Streptococcus pneumoniae	viridans streptococci	sv-0154:176-17	77400
BAL03	CA	Streptococcus salivarius/vestibularis	viridans streptococci	sv-0048:187-3	72750
BAL03	CA	Streptococcus salivarius/thermophilus	viridans streptococci	sv-0009:187-3	42000
BAL03	CA	Streptococcus mitis group, not Streptococcus pneumoniae	viridans streptococci	sv-0302:176-18	29850
BAL03	CA	Streptococcus oralis	viridans streptococci	sv-0688:176-18	25500
BAL03	CA	Streptococcus mitis group, not Streptococcus pneumoniae	viridans streptococci	sv-0689:176-18	25500
BAL03	CA	Streptococcus genomosp. C5;Streptococcus mitis group, not Streptococcus pneumoniae;Streptococcus pseudopneumoniae	viridans streptococci	sv-0461:176-13	19800
BAL03	CA	Gemella haemolysans	viridans streptococci	sv-0171:176-18	15300
BAL03	BR	Actinomyces	Actinomyces species	sv-0357:195-5	26250
BAL03	BR	Propionibacterium acnes (newly named as Cutibacterium acnes)	aerobic non-sporeforming gram positive rods	sv-0004:180-15	4525
BAL03	BR	Dialister	Dialister species	sv-1212:176-20	29025
BAL03	BR	Haemophilus	Haemophilus species	sv-0242:176-17	48350
BAL03	BR	Haemophilus	Haemophilus species	sv-0235:176-17	43675
BAL03	BR	Haemophilus haemolyticus	Haemophilus species	sv-0414:176-19	25400
BAL03	BR	Haemophilus	Haemophilus species	sv-0349:176-17	17925
BAL03	BR	Veillonella	Veillonella species	sv-0293:176-20	806450
BAL03	BR	Veillonella	Veillonella species	sv-0336:176-20	620325
BAL03	BR	Veillonella	Veillonella species	sv-0367:176-20	379975
BAL03	BR	Streptococcus genomosp. C3;Streptococcus mitis group, not Streptococcus pneumoniae	viridans streptococci	sv-0025:176-23	5904100
BAL03	BR	Streptococcus mitis/oralis/pneumoniae/pseudopneumoniae	viridans streptococci	sv-0087:176-20	4504200
BAL03	BR	Streptococcus mitis/pneumoniae/pseudopneumoniae	viridans streptococci	sv-0017:183-21	1815275
BAL03	BR	Streptococcus cristatus	viridans streptococci	sv-0193:176-20	775350
BAL03	BR	Granulicatella	viridans streptococci	sv-0140:176-19	757525
BAL03	BR	Streptococcus mitis/pneumoniae	viridans streptococci	sv-0108:176-17	533500
BAL03	BR	Streptococcus parasanguinis	viridans streptococci	sv-0053:195-5	509700
BAL03	BR	Streptococcus	viridans streptococci	sv-0145:176-23	507475
BAL03	BR	Streptococcus mitis/pneumoniae/pseudopneumoniae	viridans streptococci	sv-0018:176-21	408550
BAL03	BR	Gemella haemolysans	viridans streptococci	sv-0171:176-18	302050
BAL03	BR	Streptococcus mitis/oralis/pneumoniae/pseudopneumoniae	viridans streptococci	sv-0022:183-14	295575
BAL03	BR	Gemella haemolysans/taiwanensis	viridans streptococci	sv-0083:194-7	235025
BAL03	BR	Streptococcus mitis group, not Streptococcus pneumoniae	viridans streptococci	sv-0154:176-17	231475
BAL03	BR	Streptococcus parasanguinis	viridans streptococci	sv-0313:176-17	226225
BAL03	BR	Streptococcus genomosp. C6;Streptococcus parasanguinis	viridans streptococci	sv-0055:194-4	221175
BAL03	BR	Streptococcus parasanguinis	viridans streptococci	sv-0276:176-18	159825
BAL03	BR	Streptococcus genomosp. C5;Streptococcus mitis group, not Streptococcus pneumoniae;Streptococcus pseudopneumoniae	viridans streptococci	sv-0041:176-4	143325
BAL03	BR	Gemella	viridans streptococci	sv-0257:176-17	137800
BAL03	BR	Streptococcus mitis group, not Streptococcus pneumoniae	viridans streptococci	sv-0435:176-20	130800
BAL03	BR	Gemella haemolysans	viridans streptococci	sv-0273:176-17	125825
BAL03	BR	Granulicatella adiacens/para-adiacens	viridans streptococci	sv-0060:192-19	122550
BAL03	BR	Granulicatella adiacens	viridans streptococci	sv-0118:192-19	113925
BAL03	BR	Streptococcus mitis group, not Streptococcus pneumoniae	viridans streptococci	sv-0269:176-18	102750
BAL03	BR	Granulicatella	viridans streptococci	sv-0266:176-21	91900
BAL03	BR	Granulicatella adiacens/para-adiacens	viridans streptococci	sv-0320:176-21	61800
BAL03	BR	Streptococcus salivarius/vestibularis	viridans streptococci	sv-0048:187-3	32050
BAL03	BR	Streptococcus infantis	viridans streptococci	sv-0075:194-5	28550
BAL03	BR	Granulicatella	viridans streptococci	sv-0124:183-11	24850
BAL03	BR	Streptococcus genomosp. C5;Streptococcus mitis group, not Streptococcus pneumoniae;Streptococcus pseudopneumoniae	viridans streptococci	sv-0461:176-13	21725
BAL03	BR	Streptococcus salivarius/thermophilus	viridans streptococci	sv-0009:187-3	17025
BAL03	BR	Granulicatella adiacens/para-adiacens	viridans streptococci	sv-0497:187-5	11925
BAL03	BR	Streptococcus mitis/oralis/pneumoniae	viridans streptococci	sv-0237:180-3	11575
BAL03	BR	Streptococcus mitis group, not Streptococcus pneumoniae	viridans streptococci	sv-0302:176-18	8625
BAL03	BR	Streptococcus oralis;Streptococcus tigurinus (member of Streptococcus mitis group)	viridans streptococci	sv-1616:176-20	8500
BAL03	BR	Streptococcus genomosp. C5;Streptococcus infantis/pseudopneumoniae	viridans streptococci	sv-0303:176-13	5525
BAL03	BR	Streptococcus genomosp. C8;Streptococcus oralis/pseudopneumoniae	viridans streptococci	sv-0494:183-14	5525
BAL03	BR	Streptococcus gordonii	viridans streptococci	sv-0389:176-18	3500
BAL03	BR	Streptococcus gordonii	viridans streptococci	sv-0224:194-11	2750
BAL03	BR	Streptococcus mitis/pneumoniae/pseudopneumoniae	viridans streptococci	sv-0283:195-1	2525
BAL03	CNA	Actinomyces odontolyticus	Actinomyces species	sv-0215:183-9	10264
BAL03	CNA	Streptococcus mitis/pneumoniae/pseudopneumoniae	viridans streptococci	sv-0018:176-21	12782357
BAL03	CNA	Streptococcus genomosp. C3;Streptococcus mitis group, not Streptococcus pneumoniae	viridans streptococci	sv-0025:176-23	1268379
BAL03	CNA	Streptococcus mitis/pneumoniae	viridans streptococci	sv-0108:176-17	871714
BAL03	CNA	Streptococcus mitis group, not Streptococcus pneumoniae	viridans streptococci	sv-0154:176-17	634093
BAL03	CNA	Gemella haemolysans/taiwanensis	viridans streptococci	sv-0083:194-7	573750
BAL03	CNA	Granulicatella	viridans streptococci	sv-0140:176-19	436371
BAL03	CNA	Granulicatella adiacens	viridans streptococci	sv-0118:192-19	388307
BAL03	CNA	Granulicatella	viridans streptococci	sv-0266:176-21	337071
BAL03	CNA	Streptococcus parasanguinis	viridans streptococci	sv-0053:195-5	252557
BAL03	CNA	Streptococcus	viridans streptococci	sv-0145:176-23	219857
BAL03	CNA	Granulicatella adiacens/para-adiacens	viridans streptococci	sv-0320:176-21	199479
BAL03	CNA	Streptococcus genomosp. C6;Streptococcus parasanguinis	viridans streptococci	sv-0055:194-4	184929
BAL03	CNA	Streptococcus mitis group, not Streptococcus pneumoniae	viridans streptococci	sv-0269:176-18	175714
BAL03	CNA	Streptococcus mitis/oralis/pneumoniae/pseudopneumoniae	viridans streptococci	sv-0087:176-20	173486
BAL03	CNA	Streptococcus parasanguinis	viridans streptococci	sv-0313:176-17	158229
BAL03	CNA	Granulicatella adiacens/para-adiacens	viridans streptococci	sv-0060:192-19	102450
BAL03	CNA	Streptococcus mitis/pneumoniae/pseudopneumoniae	viridans streptococci	sv-0017:183-21	85264
BAL03	CNA	Streptococcus parasanguinis	viridans streptococci	sv-0276:176-18	79307
BAL03	CNA	Streptococcus cristatus	viridans streptococci	sv-0193:176-20	45707
BAL03	CNA	Streptococcus genomosp. C5;Streptococcus mitis group, not Streptococcus pneumoniae;Streptococcus pseudopneumoniae	viridans streptococci	sv-0041:176-4	36750
BAL03	CNA	Streptococcus oralis	viridans streptococci	sv-0688:176-18	36643
BAL03	CNA	Streptococcus mitis group, not Streptococcus pneumoniae	viridans streptococci	sv-0689:176-18	32614
BAL03	CNA	Streptococcus mitis group, not Streptococcus pneumoniae	viridans streptococci	sv-0435:176-20	31586
BAL03	CNA	Granulicatella	viridans streptococci	sv-0124:183-11	24321
BAL03	CNA	Streptococcus salivarius/vestibularis	viridans streptococci	sv-0048:187-3	23614
BAL03	CNA	Streptococcus pneumoniae	viridans streptococci	sv-1330:176-21	20786
BAL03	CNA	Streptococcus pneumoniae	viridans streptococci	sv-1441:176-21	17507
BAL03	CNA	Streptococcus pneumoniae	viridans streptococci	sv-1516:176-21	15943
BAL03	CNA	Streptococcus salivarius/thermophilus	viridans streptococci	sv-0009:187-3	11657
BAL03	CNA	Streptococcus mitis/oralis/pneumoniae/pseudopneumoniae	viridans streptococci	sv-0022:183-14	9279
BAL03	CNA	Streptococcus genomosp. C5;Streptococcus mitis group, not Streptococcus pneumoniae;Streptococcus pseudopneumoniae	viridans streptococci	sv-0461:176-13	4929
BAL03	SSA	Actinomyces odontolyticus	Actinomyces species	sv-0215:183-9	11644
BAL03	SSA	Prevotella melaninogenica	Prevotella species	sv-0002:180-6	43819
BAL03	SSA	Streptococcus genomosp. C3;Streptococcus mitis group, not Streptococcus pneumoniae	viridans streptococci	sv-0025:176-23	8385694
BAL03	SSA	Streptococcus mitis/pneumoniae/pseudopneumoniae	viridans streptococci	sv-0018:176-21	4616362
BAL03	SSA	Streptococcus	viridans streptococci	sv-0145:176-23	903038
BAL03	SSA	Streptococcus parasanguinis	viridans streptococci	sv-0053:195-5	241294
BAL03	SSA	Streptococcus mitis/oralis/pneumoniae	viridans streptococci	sv-0237:180-3	175294
BAL03	SSA	Streptococcus mitis/oralis/pneumoniae/pseudopneumoniae	viridans streptococci	sv-0087:176-20	167719
BAL03	SSA	Streptococcus cristatus	viridans streptococci	sv-0193:176-20	135225
BAL03	SSA	Streptococcus mitis/pneumoniae/pseudopneumoniae	viridans streptococci	sv-0017:183-21	107550
BAL03	SSA	Streptococcus mitis group, not Streptococcus pneumoniae	viridans streptococci	sv-0269:176-18	104719
BAL03	SSA	Streptococcus mitis/pneumoniae	viridans streptococci	sv-0108:176-17	86588
BAL03	SSA	Granulicatella	viridans streptococci	sv-0266:176-21	80888
BAL03	SSA	Granulicatella adiacens	viridans streptococci	sv-0118:192-19	77531
BAL03	SSA	Streptococcus mitis group, not Streptococcus pneumoniae	viridans streptococci	sv-0154:176-17	73369
BAL03	SSA	Streptococcus salivarius/vestibularis	viridans streptococci	sv-0104:195-15	71100
BAL03	SSA	Streptococcus sanguinis	viridans streptococci	sv-0654:176-23	68250
BAL03	SSA	Streptococcus parasanguinis	viridans streptococci	sv-0276:176-18	64781
BAL03	SSA	Streptococcus mitis group, not Streptococcus pneumoniae	viridans streptococci	sv-0302:176-18	51806
BAL03	SSA	Streptococcus mitis/oralis/pneumoniae/pseudopneumoniae	viridans streptococci	sv-0022:183-14	43556
BAL03	SSA	Granulicatella adiacens/para-adiacens	viridans streptococci	sv-0320:176-21	42881
BAL03	SSA	Gemella haemolysans/taiwanensis	viridans streptococci	sv-0083:194-7	42712
BAL03	SSA	Streptococcus anginosus	viridans streptococci	sv-0058:195-12	35306
BAL03	SSA	Granulicatella	viridans streptococci	sv-0140:176-19	26512
BAL03	SSA	Streptococcus genomosp. C6;Streptococcus parasanguinis	viridans streptococci	sv-0055:194-4	21581
BAL03	SSA	Gemella morbillorum	viridans streptococci	sv-0526:183-10	18319
BAL03	SSA	Granulicatella adiacens/para-adiacens	viridans streptococci	sv-0060:192-19	16612
BAL03	SSA	Granulicatella	viridans streptococci	sv-0124:183-11	15038
BAL03	SSA	Streptococcus salivarius/vestibularis	viridans streptococci	sv-0048:187-3	14025
BAL03	SSA	Streptococcus genomosp. C5;Streptococcus mitis group, not Streptococcus pneumoniae;Streptococcus pseudopneumoniae	viridans streptococci	sv-0041:176-4	9862
BAL03	SSA	Streptococcus parasanguinis	viridans streptococci	sv-0313:176-17	9488
BAL03	SSA	Streptococcus mitis group, not Streptococcus pneumoniae	viridans streptococci	sv-0435:176-20	6806
BAL03	SSA	Streptococcus salivarius/thermophilus	viridans streptococci	sv-0009:187-3	3244
BAL04	DIR	Campylobacter concisus	Campylobacter species	sv-0142:180-1	117
BAL04	DIR	Prevotella melaninogenica	Prevotella species	sv-0002:180-6	1537
BAL04	DIR	Prevotella nanceiensis	Prevotella species	sv-0066:194-15	103
BAL04	DIR	Veillonella denticariosi/dispar/parvula	Veillonella species	sv-0057:180-4	190
BAL04	DIR	Veillonella dispar/parvula	Veillonella species	sv-0112:180-4	57
BAL04	DIR	Granulicatella adiacens/para-adiacens	viridans streptococci	sv-0060:192-19	71
BAL04	BA	Actinomyces odontolyticus	Actinomyces species	sv-0028:180-3	28675
BAL04	BA	Fusobacteria	higher_rank	sv-0130:180-2	38047
BAL04	BA	Fusobacteria	higher_rank	sv-0255:180-2	10107
BAL04	BA	Rothia mucilaginosa	Rothia species	sv-0012:180-2	197311
BAL04	BA	Rothia mucilaginosa	Rothia species	sv-0019:180-11	72674
BAL04	BA	Veillonella denticariosi/dispar/parvula	Veillonella species	sv-0057:180-4	4879
BAL04	BA	Veillonella dispar/parvula	Veillonella species	sv-0112:180-4	2938
BAL04	CA	Actinomyces odontolyticus	Actinomyces species	sv-0028:180-3	83204
BAL04	CA	Rothia mucilaginosa	Rothia species	sv-0012:180-2	152255
BAL04	CA	Rothia mucilaginosa	Rothia species	sv-0019:180-11	56796
BAL04	CA	Streptococcus oralis	viridans streptococci	sv-0344:180-3	5768
BAL04	CA	Streptococcus mitis/oralis/pneumoniae	viridans streptococci	sv-0237:180-3	5442
BAL04	BR	Actinomyces odontolyticus	Actinomyces species	sv-0028:180-3	7205
BAL04	BR	Campylobacter concisus	Campylobacter species	sv-0142:180-1	9783
BAL04	BR	Prevotella melaninogenica	Prevotella species	sv-0002:180-6	292109
BAL04	BR	Prevotella bivia	Prevotella species	sv-0107:180-7	16992
BAL04	BR	Prevotella bivia	Prevotella species	sv-0173:180-7	8092
BAL04	BR	Prevotella bivia	Prevotella species	sv-0183:180-7	7179
BAL04	BR	Veillonella denticariosi/dispar/parvula	Veillonella species	sv-0057:180-4	104949
BAL04	BR	Veillonella dispar/parvula	Veillonella species	sv-0069:180-4	71553
BAL04	BR	Veillonella dispar/parvula	Veillonella species	sv-0112:180-4	44408
BAL04	BR	Veillonella dispar/parvula	Veillonella species	sv-0135:176-12	8303
BAL04	BR	Veillonella	Veillonella species	sv-0299:180-4	6888
BAL04	CNA	Actinomyces odontolyticus	Actinomyces species	sv-0028:180-3	21272
BAL04	CNA	Prevotella melaninogenica	Prevotella species	sv-0002:180-6	84753
BAL04	LKV	Prevotella melaninogenica	Prevotella species	sv-0002:180-6	1268217
BAL04	LKV	Prevotella nanceiensis	Prevotella species	sv-0066:194-15	15509
BAL04	LKV	Prevotella nanceiensis	Prevotella species	sv-0084:195-18	4994
BAL04	SSA	Actinomyces odontolyticus	Actinomyces species	sv-0028:180-3	112729
BAL04	SSA	Prevotella melaninogenica	Prevotella species	sv-0002:180-6	392260
BAL04	SSA	Prevotella bivia	Prevotella species	sv-0107:180-7	86612
BAL04	SSA	Prevotella bivia	Prevotella species	sv-0173:180-7	41165
BAL04	SSA	Prevotella bivia	Prevotella species	sv-0183:180-7	37664
BAL05	DIR	Prevotella histicola	Prevotella species	sv-0007:180-12	162
BAL05	DIR	Prevotella	Prevotella species	sv-0063:180-12	38
BAL05	DIR	Veillonella dispar/parvula	Veillonella species	sv-0119:180-12	6
BAL05	DIR	Veillonella parvula/rodentium	Veillonella species	sv-0206:180-12	5
BAL05	DIR	Veillonella parvula	Veillonella species	sv-0228:180-12	4
BAL05	BA	Staphylococcus epidermidis	Staphylococcus, coagulase negative	sv-0005:180-10	750184
BAL05	BA	Staphylococcus epidermidis	Staphylococcus, coagulase negative	sv-0044:180-10	161375
BAL05	BA	Staphylococcus epidermidis	Staphylococcus, coagulase negative	sv-0052:180-10	153390
BAL05	CA	Rothia mucilaginosa	Rothia species	sv-0019:180-11	1250611
BAL05	CA	Staphylococcus epidermidis	Staphylococcus, coagulase negative	sv-0005:180-10	3094050
BAL05	CA	Staphylococcus epidermidis	Staphylococcus, coagulase negative	sv-0044:180-10	678264
BAL05	CA	Staphylococcus epidermidis	Staphylococcus, coagulase negative	sv-0052:180-10	608076
BAL05	BR	Prevotella histicola	Prevotella species	sv-0007:180-12	448846
BAL05	BR	Prevotella	Prevotella species	sv-0063:180-12	117066
BAL05	BR	Staphylococcus	Staphylococcus, coagulase negative	sv-0321:176-11	5037
BAL05	BR	Staphylococcus	Staphylococcus, coagulase negative	sv-0550:180-12	2601
BAL05	BR	Staphylococcus	Staphylococcus, coagulase negative	sv-0407:176-11	2360
BAL05	BR	Staphylococcus	Staphylococcus, coagulase negative	sv-0452:176-11	2343
BAL05	BR	Veillonella dispar/parvula	Veillonella species	sv-0119:180-12	68848
BAL05	BR	Veillonella parvula/rodentium	Veillonella species	sv-0206:180-12	31271
BAL05	BR	Veillonella parvula	Veillonella species	sv-0228:180-12	25949
BAL05	CNA	Propionibacterium acnes (newly named as Cutibacterium acnes)	aerobic non-sporeforming gram positive rods	sv-0004:180-15	527064
BAL05	CNA	Staphylococcus epidermidis	Staphylococcus, coagulase negative	sv-0005:180-10	1222161
BAL05	CNA	Staphylococcus epidermidis	Staphylococcus, coagulase negative	sv-0044:180-10	269343
BAL05	CNA	Staphylococcus epidermidis	Staphylococcus, coagulase negative	sv-0052:180-10	245398
BAL05	SSA	Propionibacterium acnes (newly named as Cutibacterium acnes)	aerobic non-sporeforming gram positive rods	sv-0004:180-15	35999
BAL06	DIR	Streptococcus parasanguinis	viridans streptococci	sv-0388:180-17	45
BAL07	CNA	Actinomyces odontolyticus	Actinomyces species	sv-0024:183-5	79873
BAL07	CNA	Actinomyces	Actinomyces species	sv-0128:183-5	11204
BAL08	DIR	Actinomyces odontolyticus	Actinomyces species	sv-0215:183-9	286
BAL08	DIR	Megasphaera genomosp. C1	Megasphaera species	sv-0188:183-12	304
BAL08	DIR	Megasphaera genomosp. C1;Megasphaera micronuciformis	Megasphaera species	sv-0097:195-4	285
BAL08	DIR	Megasphaera genomosp. C1;Megasphaera micronuciformis	Megasphaera species	sv-0051:187-4	247
BAL08	DIR	Megasphaera genomosp. C1	Megasphaera species	sv-0201:183-12	199
BAL08	DIR	Prevotella histicola	Prevotella species	sv-0007:180-12	3692
BAL08	DIR	Prevotella histicola	Prevotella species	sv-0081:183-15	1441
BAL08	DIR	Veillonella atypica	Veillonella species	sv-0021:183-9	5405
BAL08	DIR	Veillonella atypica	Veillonella species	sv-0335:183-9	370
BAL08	DIR	Streptococcus salivarius	viridans streptococci	sv-0042:183-10	1292
BAL08	DIR	Streptococcus mitis/oralis/pneumoniae/pseudopneumoniae	viridans streptococci	sv-0022:183-14	1068
BAL08	DIR	Streptococcus parasanguinis	viridans streptococci	sv-0014:183-10	690
BAL08	DIR	Granulicatella	viridans streptococci	sv-0124:183-11	302
BAL08	DIR	Streptococcus mitis/pneumoniae/pseudopneumoniae	viridans streptococci	sv-0017:183-21	229
BAL08	DIR	Streptococcus salivarius/thermophilus	viridans streptococci	sv-0009:187-3	227
BAL08	BA	Actinomyces odontolyticus	Actinomyces species	sv-0215:183-9	3619
BAL08	BA	Rothia mucilaginosa	Rothia species	sv-0064:183-11	98272
BAL08	BA	Rothia mucilaginosa	Rothia species	sv-0012:180-2	47987
BAL08	BA	Rothia dentocariosa	Rothia species	sv-0384:183-11	3171
BAL08	BA	Rothia mucilaginosa	Rothia species	sv-0019:180-11	2404
BAL08	BA	Streptococcus parasanguinis	viridans streptococci	sv-0014:183-10	226365
BAL08	BA	Streptococcus salivarius	viridans streptococci	sv-0042:183-10	71242
BAL08	BA	Streptococcus genomosp. C7;Streptococcus parasanguinis	viridans streptococci	sv-0095:183-10	55965
BAL08	BA	Streptococcus mitis/oralis/pneumoniae/pseudopneumoniae	viridans streptococci	sv-0022:183-14	30514
BAL08	BA	Streptococcus oralis/parasanguinis	viridans streptococci	sv-0109:183-10	30475
BAL08	BA	Streptococcus parasanguinis	viridans streptococci	sv-0059:195-10	28822
BAL08	BA	Streptococcus salivarius/thermophilus	viridans streptococci	sv-0009:187-3	28338
BAL08	BA	Streptococcus parasanguinis	viridans streptococci	sv-0127:183-10	19838
BAL08	BA	Streptococcus parasanguinis	viridans streptococci	sv-0207:183-10	14059
BAL08	BA	Streptococcus genomosp. C1;Streptococcus parasanguinis	viridans streptococci	sv-0049:194-10	13291
BAL08	BA	Streptococcus mitis group, not Streptococcus pneumoniae	viridans streptococci	sv-0208:183-14	11733
BAL08	BA	Streptococcus mitis/oralis/pneumoniae/pseudopneumoniae	viridans streptococci	sv-0087:176-20	5181
BAL08	BA	Granulicatella	viridans streptococci	sv-0124:183-11	3301
BAL08	BA	Gemella sanguinis	viridans streptococci	sv-0061:183-21	2740
BAL08	BA	Gemella morbillorum	viridans streptococci	sv-0526:183-10	2275
BAL08	CA	Rothia mucilaginosa	Rothia species	sv-0064:183-11	143662
BAL08	CA	Rothia mucilaginosa	Rothia species	sv-0012:180-2	44858
BAL08	CA	Rothia dentocariosa	Rothia species	sv-0384:183-11	6504
BAL08	CA	Rothia mucilaginosa	Rothia species	sv-0019:180-11	3469
BAL08	CA	Streptococcus parasanguinis	viridans streptococci	sv-0014:183-10	228414
BAL08	CA	Streptococcus salivarius/thermophilus	viridans streptococci	sv-0009:187-3	102316
BAL08	CA	Streptococcus salivarius	viridans streptococci	sv-0042:183-10	74022
BAL08	CA	Streptococcus genomosp. C7;Streptococcus parasanguinis	viridans streptococci	sv-0095:183-10	59394
BAL08	CA	Streptococcus mitis/oralis/pneumoniae/pseudopneumoniae	viridans streptococci	sv-0022:183-14	42380
BAL08	CA	Granulicatella	viridans streptococci	sv-0124:183-11	36154
BAL08	CA	Streptococcus parasanguinis	viridans streptococci	sv-0059:195-10	27115
BAL08	CA	Streptococcus oralis/parasanguinis	viridans streptococci	sv-0109:183-10	24512
BAL08	CA	Streptococcus parasanguinis	viridans streptococci	sv-0127:183-10	21900
BAL08	CA	Granulicatella adiacens/para-adiacens	viridans streptococci	sv-0060:192-19	15671
BAL08	CA	Streptococcus genomosp. C1;Streptococcus parasanguinis	viridans streptococci	sv-0049:194-10	14563
BAL08	CA	Streptococcus parasanguinis	viridans streptococci	sv-0207:183-10	13248
BAL08	CA	Streptococcus mitis group, not Streptococcus pneumoniae	viridans streptococci	sv-0208:183-14	12983
BAL08	CA	Streptococcus mitis/pneumoniae	viridans streptococci	sv-0373:183-11	12746
BAL08	CA	Granulicatella adiacens/para-adiacens	viridans streptococci	sv-0359:183-11	11312
BAL08	CA	Streptococcus mitis/oralis/pneumoniae/pseudopneumoniae	viridans streptococci	sv-0087:176-20	7307
BAL08	CA	Streptococcus salivarius/vestibularis	viridans streptococci	sv-0104:195-15	7055
BAL08	CA	Streptococcus salivarius/vestibularis	viridans streptococci	sv-0048:187-3	2924
BAL08	CA	Granulicatella adiacens/para-adiacens	viridans streptococci	sv-0684:183-11	2768
BAL08	CA	Streptococcus mitis group, not Streptococcus pneumoniae	viridans streptococci	sv-0305:183-13	2767
BAL08	CA	Gemella haemolysans/taiwanensis	viridans streptococci	sv-0083:194-7	2301
BAL08	BR	Actinomyces odontolyticus	Actinomyces species	sv-0215:183-9	15049
BAL08	BR	Actinomyces	Actinomyces species	sv-0913:183-12	3754
BAL08	BR	Atopobium	Atopobium species	sv-0753:183-12	3836
BAL08	BR	Campylobacter concisus	Campylobacter species	sv-0514:183-9	10421
BAL08	BR	Campylobacter concisus	Campylobacter species	sv-0142:180-1	9862
BAL08	BR	Capnocytophaga	Capnocytophaga species	sv-1076:183-12	3551
BAL08	BR	Fusobacterium genomosp. C1;Fusobacterium genomosp. C2;Fusobacterium nucleatum	Fusobacterium species	sv-0159:183-12	375386
BAL08	BR	Fusobacterium genomosp. C2;Fusobacterium nucleatum	Fusobacterium species	sv-0340:183-12	90622
BAL08	BR	Megasphaera genomosp. C1;Megasphaera micronuciformis	Megasphaera species	sv-0097:195-4	274695
BAL08	BR	Megasphaera genomosp. C1	Megasphaera species	sv-0188:183-12	225416
BAL08	BR	Megasphaera genomosp. C1	Megasphaera species	sv-0201:183-12	215070
BAL08	BR	Megasphaera genomosp. C1;Megasphaera micronuciformis	Megasphaera species	sv-0051:187-4	209812
BAL08	BR	Parvimonas micra	Parvimonas micra	sv-0181:183-20	26456
BAL08	BR	Parvimonas micra	Parvimonas micra	sv-0691:183-12	11250
BAL08	BR	Prevotella histicola	Prevotella species	sv-0007:180-12	541571
BAL08	BR	Prevotella histicola	Prevotella species	sv-0081:183-15	177375
BAL08	BR	Veillonella atypica	Veillonella species	sv-0021:183-9	503569
BAL08	BR	Veillonella atypica	Veillonella species	sv-0335:183-9	15971
BAL08	BR	Veillonella dispar/parvula	Veillonella species	sv-0119:180-12	10841
BAL08	BR	Veillonella dispar/parvula	Veillonella species	sv-0262:192-12	4845
BAL08	BR	Veillonella rodentium	Veillonella species	sv-0637:194-4	3979
BAL08	BR	Veillonella dispar/parvula	Veillonella species	sv-0268:192-12	3739
BAL08	BR	Veillonella parvula	Veillonella species	sv-0252:192-12	2464
BAL08	BR	Streptococcus salivarius	viridans streptococci	sv-0042:183-10	316890
BAL08	BR	Streptococcus salivarius/thermophilus	viridans streptococci	sv-0009:187-3	185775
BAL08	BR	Streptococcus parasanguinis	viridans streptococci	sv-0014:183-10	95190
BAL08	BR	Streptococcus genomosp. C7;Streptococcus parasanguinis	viridans streptococci	sv-0095:183-10	22725
BAL08	BR	Streptococcus mitis/oralis/pneumoniae/pseudopneumoniae	viridans streptococci	sv-0022:183-14	14318
BAL08	BR	Streptococcus oralis/parasanguinis	viridans streptococci	sv-0109:183-10	11040
BAL08	BR	Streptococcus salivarius/vestibularis	viridans streptococci	sv-0048:187-3	10222
BAL08	BR	Streptococcus parasanguinis	viridans streptococci	sv-0127:183-10	9514
BAL08	BR	Streptococcus cristatus/sanguinis	viridans streptococci	sv-0422:194-4	9289
BAL08	BR	Streptococcus parasanguinis	viridans streptococci	sv-0059:195-10	9255
BAL08	BR	Streptococcus mitis group, not Streptococcus pneumoniae	viridans streptococci	sv-0208:183-14	7432
BAL08	BR	Streptococcus genomosp. C1;Streptococcus parasanguinis	viridans streptococci	sv-0049:194-10	5824
BAL08	BR	Gemella sanguinis	viridans streptococci	sv-0061:183-21	5138
BAL08	BR	Streptococcus parasanguinis	viridans streptococci	sv-0207:183-10	4189
BAL08	BR	Granulicatella	viridans streptococci	sv-0124:183-11	4058
BAL08	BR	Streptococcus mitis group, not Streptococcus pneumoniae	viridans streptococci	sv-0305:183-13	3990
BAL08	BR	Streptococcus salivarius/vestibularis	viridans streptococci	sv-0104:195-15	3709
BAL08	BR	Streptococcus mitis/oralis/pneumoniae	viridans streptococci	sv-0164:192-18	2359
BAL08	CNA	Actinomyces odontolyticus	Actinomyces species	sv-0215:183-9	17615
BAL08	CNA	Lactobacillus vaginalis	Lactobacillus species	sv-0641:183-13	4509
BAL08	CNA	Oribacterium	Oribacterium species	sv-1155:183-13	2254
BAL08	CNA	Prevotella histicola	Prevotella species	sv-0007:180-12	180737
BAL08	CNA	Prevotella histicola	Prevotella species	sv-0081:183-15	50517
BAL08	CNA	Selenomonas sputigena	Selenomonas species	sv-0121:183-13	138117
BAL08	CNA	Selenomonas sputigena	Selenomonas species	sv-0361:183-13	28022
BAL08	CNA	Selenomonas	Selenomonas species	sv-0557:183-13	8722
BAL08	CNA	Selenomonas	Selenomonas species	sv-0603:183-13	6539
BAL08	CNA	Stomatobaculum longum	Stomatobaculum species	sv-0418:183-13	8322
BAL08	CNA	Stomatobaculum longum	Stomatobaculum species	sv-0439:183-13	7489
BAL08	CNA	Stomatobaculum longum	Stomatobaculum species	sv-0687:183-13	4448
BAL08	CNA	Streptococcus parasanguinis	viridans streptococci	sv-0014:183-10	297019
BAL08	CNA	Streptococcus salivarius/thermophilus	viridans streptococci	sv-0009:187-3	187450
BAL08	CNA	Streptococcus mitis/oralis/pneumoniae/pseudopneumoniae	viridans streptococci	sv-0022:183-14	147950
BAL08	CNA	Streptococcus salivarius	viridans streptococci	sv-0042:183-10	75548
BAL08	CNA	Streptococcus oralis/parasanguinis	viridans streptococci	sv-0109:183-10	74976
BAL08	CNA	Streptococcus parasanguinis	viridans streptococci	sv-0059:195-10	70904
BAL08	CNA	Streptococcus genomosp. C7;Streptococcus parasanguinis	viridans streptococci	sv-0095:183-10	48909
BAL08	CNA	Streptococcus parasanguinis	viridans streptococci	sv-0127:183-10	36646
BAL08	CNA	Streptococcus parasanguinis	viridans streptococci	sv-0207:183-10	33048
BAL08	CNA	Streptococcus mitis group, not Streptococcus pneumoniae	viridans streptococci	sv-0305:183-13	26396
BAL08	CNA	Streptococcus salivarius/vestibularis	viridans streptococci	sv-0048:187-3	25781
BAL08	CNA	Streptococcus genomosp. C1;Streptococcus parasanguinis	viridans streptococci	sv-0049:194-10	22826
BAL08	CNA	Streptococcus mitis group, not Streptococcus pneumoniae	viridans streptococci	sv-0208:183-14	21228
BAL08	CNA	Streptococcus mitis/pneumoniae	viridans streptococci	sv-0373:183-11	5439
BAL08	CNA	Streptococcus salivarius/vestibularis	viridans streptococci	sv-0104:195-15	5435
BAL08	CNA	Streptococcus mitis/pneumoniae/pseudopneumoniae	viridans streptococci	sv-0017:183-21	4948
BAL08	CNA	Streptococcus mitis/oralis/pneumoniae/pseudopneumoniae	viridans streptococci	sv-0050:192-18	4574
BAL08	CNA	Gemella haemolysans	viridans streptococci	sv-0544:183-13	4515
BAL08	CNA	Gemella haemolysans/taiwanensis	viridans streptococci	sv-0083:194-7	4470
BAL08	CNA	Gemella	viridans streptococci	sv-0577:183-11	4193
BAL08	CNA	Streptococcus mitis/oralis/pneumoniae/pseudopneumoniae	viridans streptococci	sv-0087:176-20	4083
BAL08	CNA	Gemella haemolysans	viridans streptococci	sv-0290:183-21	3848
BAL08	CNA	Streptococcus mitis/oralis/pneumoniae	viridans streptococci	sv-0164:192-18	3320
BAL08	LKV	[Eubacterium] yurii	[Eubacterium] yurii	sv-1367:183-14	5539
BAL08	LKV	Actinomyces odontolyticus	Actinomyces species	sv-0215:183-9	97500
BAL08	LKV	Actinomyces	Actinomyces species	sv-0913:183-12	2646
BAL08	LKV	Campylobacter gracilis	Campylobacter species	sv-1730:183-14	3343
BAL08	LKV	Selenomonadaceae	higher_rank	sv-1659:183-14	4500
BAL08	LKV	Lachnoanaerobaculum	Lachnoanaerobaculum species	sv-1005:183-14	12664
BAL08	LKV	Lachnoanaerobaculum	Lachnoanaerobaculum species	sv-1007:183-14	11089
BAL08	LKV	Lachnoanaerobaculum	Lachnoanaerobaculum species	sv-1690:183-14	5454
BAL08	LKV	Lactobacillus fermentum	Lactobacillus species	sv-0540:183-14	74282
BAL08	LKV	Lactobacillus fermentum	Lactobacillus species	sv-0541:183-14	72996
BAL08	LKV	Lactobacillus fermentum	Lactobacillus species	sv-0551:183-14	71936
BAL08	LKV	Lactobacillus fermentum	Lactobacillus species	sv-0570:183-14	64104
BAL08	LKV	Lactobacillus fermentum	Lactobacillus species	sv-0573:183-14	64104
BAL08	LKV	Lactobacillus salivarius	Lactobacillus species	sv-0132:183-15	9814
BAL08	LKV	Lactobacillus vaginalis	Lactobacillus species	sv-0641:183-13	9407
BAL08	LKV	Lactobacillus salivarius	Lactobacillus species	sv-0256:183-15	4446
BAL08	LKV	Lactobacillus salivarius	Lactobacillus species	sv-0219:183-15	4339
BAL08	LKV	Lactobacillus salivarius	Lactobacillus species	sv-0232:183-15	3986
BAL08	LKV	Lactobacillus salivarius	Lactobacillus species	sv-0240:183-15	3964
BAL08	LKV	Lactobacillus	Lactobacillus species	sv-1111:183-13	2946
BAL08	LKV	Lactobacillus	Lactobacillus species	sv-1232:183-13	2486
BAL08	LKV	Peptoanaerobacter	Peptoanaerobacter species	sv-0707:183-14	22446
BAL08	LKV	Prevotella histicola	Prevotella species	sv-0007:180-12	556200
BAL08	LKV	Prevotella histicola	Prevotella species	sv-0081:183-15	191250
BAL08	LKV	Prevotella oris	Prevotella species	sv-0590:183-9	15118
BAL08	LKV	Prevotella salivae	Prevotella species	sv-0328:192-20	15107
BAL08	LKV	Prevotella oris	Prevotella species	sv-0619:195-15	8829
BAL08	LKV	Prevotella	Prevotella species	sv-1655:183-14	3043
BAL08	LKV	Selenomonas sputigena	Selenomonas species	sv-0121:183-13	292564
BAL08	LKV	Selenomonas sputigena	Selenomonas species	sv-0361:183-13	60482
BAL08	LKV	Selenomonas	Selenomonas species	sv-0557:183-13	23357
BAL08	LKV	Selenomonas	Selenomonas species	sv-0603:183-13	20818
BAL08	LKV	Selenomonas	Selenomonas species	sv-1178:183-14	10436
BAL08	LKV	Selenomonas	Selenomonas species	sv-0966:183-14	10114
BAL08	LKV	Selenomonas artemidis	Selenomonas species	sv-1175:183-14	7993
BAL08	LKV	Selenomonas	Selenomonas species	sv-1569:183-14	4832
BAL08	LKV	Selenomonas noxia	Selenomonas species	sv-1880:183-14	4018
BAL08	LKV	Solobacterium moorei	Solobacterium moorei	sv-0405:195-7	2914
BAL08	LKV	Stomatobaculum longum	Stomatobaculum species	sv-0418:183-13	25082
BAL08	LKV	Stomatobaculum longum	Stomatobaculum species	sv-0439:183-13	21525
BAL08	LKV	Stomatobaculum longum	Stomatobaculum species	sv-0687:183-13	11989
BAL08	LKV	Veillonella atypica	Veillonella species	sv-0021:183-9	66911
BAL08	LKV	Streptococcus parasanguinis	viridans streptococci	sv-0014:183-10	2898729
BAL08	LKV	Streptococcus mitis/oralis/pneumoniae/pseudopneumoniae	viridans streptococci	sv-0022:183-14	1650900
BAL08	LKV	Streptococcus genomosp. C7;Streptococcus parasanguinis	viridans streptococci	sv-0095:183-10	669686
BAL08	LKV	Streptococcus salivarius/thermophilus	viridans streptococci	sv-0009:187-3	519311
BAL08	LKV	Streptococcus salivarius	viridans streptococci	sv-0042:183-10	409114
BAL08	LKV	Streptococcus oralis/parasanguinis	viridans streptococci	sv-0109:183-10	294000
BAL08	LKV	Streptococcus parasanguinis	viridans streptococci	sv-0059:195-10	258032
BAL08	LKV	Streptococcus parasanguinis	viridans streptococci	sv-0127:183-10	251175
BAL08	LKV	Streptococcus genomosp. C1;Streptococcus parasanguinis	viridans streptococci	sv-0049:194-10	200111
BAL08	LKV	Streptococcus mitis group, not Streptococcus pneumoniae	viridans streptococci	sv-0208:183-14	189214
BAL08	LKV	Streptococcus parasanguinis	viridans streptococci	sv-0207:183-10	104679
BAL08	LKV	Streptococcus mitis group, not Streptococcus pneumoniae	viridans streptococci	sv-0305:183-13	72739
BAL08	LKV	Streptococcus mitis/oralis/pneumoniae/pseudopneumoniae	viridans streptococci	sv-0087:176-20	42536
BAL08	LKV	Streptococcus mitis/oralis/pneumoniae	viridans streptococci	sv-0164:192-18	40832
BAL08	LKV	Streptococcus mitis/oralis/pneumoniae	viridans streptococci	sv-0237:180-3	28575
BAL08	LKV	Streptococcus salivarius/vestibularis	viridans streptococci	sv-0048:187-3	27268
BAL08	LKV	Streptococcus mitis group, not Streptococcus pneumoniae	viridans streptococci	sv-0655:183-14	26271
BAL08	LKV	Streptococcus genomosp. C8;Streptococcus oralis/pseudopneumoniae	viridans streptococci	sv-0494:183-14	23979
BAL08	LKV	Streptococcus cristatus/sanguinis	viridans streptococci	sv-0422:194-4	17475
BAL08	LKV	Streptococcus salivarius/vestibularis	viridans streptococci	sv-0104:195-15	10950
BAL08	LKV	Streptococcus mitis/pneumoniae	viridans streptococci	sv-0373:183-11	10050
BAL08	LKV	Granulicatella	viridans streptococci	sv-0124:183-11	8357
BAL08	LKV	Streptococcus mitis/pneumoniae/pseudopneumoniae	viridans streptococci	sv-1220:183-14	6064
BAL08	LKV	Gemella morbillorum	viridans streptococci	sv-0526:183-10	4564
BAL08	LKV	Gemella haemolysans	viridans streptococci	sv-0544:183-13	4339
BAL08	LKV	Gemella haemolysans	viridans streptococci	sv-0290:183-21	3321
BAL08	LKV	Granulicatella adiacens/para-adiacens	viridans streptococci	sv-0060:192-19	3139
BAL08	LKV	Granulicatella adiacens/para-adiacens	viridans streptococci	sv-0359:183-11	3118
BAL08	LKV	Gemella haemolysans/taiwanensis	viridans streptococci	sv-0083:194-7	3086
BAL08	LKV	Gemella	viridans streptococci	sv-0577:183-11	3086
BAL08	LKV	Streptococcus mitis/oralis/pneumoniae/pseudopneumoniae	viridans streptococci	sv-0050:192-18	2775
BAL08	LKV	Streptococcus oralis	viridans streptococci	sv-0649:194-4	2764
BAL08	LKV	Granulicatella adiacens/para-adiacens	viridans streptococci	sv-0138:192-19	2700
BAL08	LKV	Gemella sanguinis	viridans streptococci	sv-0061:183-21	2432
BAL08	SSA	Propionibacterium acnes (newly named as Cutibacterium acnes)	aerobic non-sporeforming gram positive rods	sv-0004:180-15	3942
BAL08	SSA	Lactobacillus salivarius	Lactobacillus species	sv-0132:183-15	545138
BAL08	SSA	Lactobacillus salivarius	Lactobacillus species	sv-0219:183-15	243783
BAL08	SSA	Lactobacillus salivarius	Lactobacillus species	sv-0232:183-15	211333
BAL08	SSA	Lactobacillus salivarius	Lactobacillus species	sv-0240:183-15	197117
BAL08	SSA	Lactobacillus salivarius	Lactobacillus species	sv-0256:183-15	174588
BAL08	SSA	Prevotella histicola	Prevotella species	sv-0007:180-12	1598958
BAL08	SSA	Prevotella histicola	Prevotella species	sv-0081:183-15	514758
BAL08	SSA	Prevotella melaninogenica	Prevotella species	sv-0008:192-22	56888
BAL08	SSA	Prevotella melaninogenica	Prevotella species	sv-0002:180-6	34779
BAL09	DIR	Capnocytophaga;Paraprevotella	Capnocytophaga species	sv-0533:183-17	685
BAL09	DIR	Capnocytophaga;Paraprevotella	Capnocytophaga species	sv-0558:183-17	591
BAL09	DIR	Haemophilus parainfluenzae	Haemophilus species	sv-0016:195-11	8485
BAL09	DIR	Haemophilus parainfluenzae	Haemophilus species	sv-0036:183-19	1677
BAL09	DIR	Haemophilus parainfluenzae	Haemophilus species	sv-0195:183-18	1450
BAL09	DIR	Haemophilus parainfluenzae	Haemophilus species	sv-0217:183-18	1236
BAL09	DIR	Porphyromonadaceae	higher_rank	sv-0070:183-23	3319
BAL09	DIR	Porphyromonadaceae	higher_rank	sv-0125:183-23	1513
BAL09	DIR	Porphyromonadaceae	higher_rank	sv-0071:183-22	760
BAL09	DIR	Neisseria flava/sicca	Neisseria species	sv-0115:183-19	3003
BAL09	DIR	Neisseria	Neisseria species	sv-0030:183-18	2781
BAL09	DIR	[no blast result]	no_blast_result	sv-0356:183-17	1855
BAL09	DIR	Porphyromonas pasteri	Porphyromonas species	sv-0026:183-22	1945
BAL09	DIR	Porphyromonas pasteri	Porphyromonas species	sv-0089:183-23	1618
BAL09	DIR	Prevotella melaninogenica	Prevotella species	sv-0002:180-6	2386
BAL09	DIR	Prevotella melaninogenica	Prevotella species	sv-0008:192-22	982
BAL09	DIR	Veillonella	Veillonella species	sv-0162:183-20	1867
BAL09	DIR	Veillonella parvula	Veillonella species	sv-0214:195-1	825
BAL09	DIR	Veillonella	Veillonella species	sv-0400:183-20	597
BAL09	DIR	Streptococcus mitis/pneumoniae/pseudopneumoniae	viridans streptococci	sv-0017:183-21	3921
BAL09	DIR	Streptococcus mitis/oralis/pneumoniae/pseudopneumoniae	viridans streptococci	sv-0050:192-18	3849
BAL09	DIR	Streptococcus mitis	viridans streptococci	sv-0294:183-17	1698
BAL09	DIR	Streptococcus mitis/oralis/pneumoniae/pseudopneumoniae	viridans streptococci	sv-0087:176-20	1441
BAL09	DIR	Streptococcus mitis/pneumoniae/pseudopneumoniae	viridans streptococci	sv-0282:183-17	1210
BAL09	BA	Haemophilus parainfluenzae	Haemophilus species	sv-0195:183-18	69325
BAL09	BA	Haemophilus parainfluenzae	Haemophilus species	sv-0217:183-18	66191
BAL09	BA	Haemophilus parainfluenzae	Haemophilus species	sv-0023:176-19	45252
BAL09	BA	Haemophilus parainfluenzae	Haemophilus species	sv-0102:183-19	31777
BAL09	BA	Haemophilus parainfluenzae	Haemophilus species	sv-0016:195-11	16264
BAL09	BA	Streptococcaceae	higher_rank	sv-0391:187-1	2881
BAL09	BA	Neisseria	Neisseria species	sv-0030:183-18	1678487
BAL09	BA	Neisseria	Neisseria species	sv-0031:194-2	485410
BAL09	BA	Neisseria flava/sicca	Neisseria species	sv-0115:183-19	168432
BAL09	BA	Rothia mucilaginosa	Rothia species	sv-0019:180-11	128474
BAL09	BA	Rothia dentocariosa	Rothia species	sv-0384:183-11	8097
BAL09	BA	Staphylococcus epidermidis	Staphylococcus, coagulase negative	sv-0005:180-10	2497
BAL09	BA	Veillonella	Veillonella species	sv-0162:183-20	2484
BAL09	BA	Streptococcus parasanguinis	viridans streptococci	sv-0163:183-23	72262
BAL09	BA	Streptococcus parasanguinis	viridans streptococci	sv-0278:183-18	48564
BAL09	BA	Streptococcus genomosp. C1;Streptococcus parasanguinis	viridans streptococci	sv-0049:194-10	37520
BAL09	BA	Streptococcus genomosp. C6;Streptococcus parasanguinis	viridans streptococci	sv-0055:194-4	37233
BAL09	BA	Gemella sanguinis	viridans streptococci	sv-0061:183-21	26499
BAL09	BA	Streptococcus salivarius/vestibularis	viridans streptococci	sv-0048:187-3	22452
BAL09	BA	Streptococcus mitis/pneumoniae/pseudopneumoniae	viridans streptococci	sv-0017:183-21	15292
BAL09	BA	Streptococcus mitis/oralis/pneumoniae/pseudopneumoniae	viridans streptococci	sv-0050:192-18	9483
BAL09	BA	Streptococcus infantis	viridans streptococci	sv-0075:194-5	6267
BAL09	BA	Granulicatella adiacens/para-adiacens	viridans streptococci	sv-0060:192-19	3867
BAL09	BA	Streptococcus gordonii	viridans streptococci	sv-0287:183-23	3336
BAL09	BA	Streptococcus mitis/pneumoniae/pseudopneumoniae	viridans streptococci	sv-0282:183-17	3119
BAL09	BA	Streptococcus mitis/oralis/pneumoniae/pseudopneumoniae	viridans streptococci	sv-0311:183-23	2924
BAL09	BA	Gemella haemolysans/taiwanensis	viridans streptococci	sv-0083:194-7	2728
BAL09	BA	Streptococcus mitis group, not Streptococcus pneumoniae	viridans streptococci	sv-0523:183-17	2319
BAL09	CA	Haemophilus parainfluenzae	Haemophilus species	sv-0036:183-19	1600400
BAL09	CA	Haemophilus parainfluenzae	Haemophilus species	sv-0016:195-11	1344164
BAL09	CA	Haemophilus parainfluenzae	Haemophilus species	sv-0102:183-19	392518
BAL09	CA	Haemophilus parainfluenzae	Haemophilus species	sv-0186:183-19	291845
BAL09	CA	Haemophilus parainfluenzae	Haemophilus species	sv-0023:176-19	158077
BAL09	CA	Haemophilus parainfluenzae	Haemophilus species	sv-0195:183-18	114605
BAL09	CA	Haemophilus parainfluenzae	Haemophilus species	sv-0217:183-18	80000
BAL09	CA	Haemophilus parainfluenzae	Haemophilus species	sv-0105:195-11	61268
BAL09	CA	Haemophilus parainfluenzae	Haemophilus species	sv-0415:183-19	34864
BAL09	CA	Haemophilus parainfluenzae	Haemophilus species	sv-0530:183-19	29550
BAL09	CA	Haemophilus	Haemophilus species	sv-0492:183-17	7850
BAL09	CA	Haemophilus haemolyticus	Haemophilus species	sv-0479:195-3	5468
BAL09	CA	Haemophilus	Haemophilus species	sv-1199:183-19	5359
BAL09	CA	Haemophilus	Haemophilus species	sv-0789:183-17	2573
BAL09	CA	Neisseria	Neisseria species	sv-0030:183-18	460164
BAL09	CA	Neisseria flava/sicca	Neisseria species	sv-0115:183-19	312077
BAL09	CA	Neisseria	Neisseria species	sv-0031:194-2	120427
BAL09	CA	Rothia mucilaginosa	Rothia species	sv-0019:180-11	8409
BAL09	CA	Staphylococcus epidermidis	Staphylococcus, coagulase negative	sv-0005:180-10	5323
BAL09	CA	Granulicatella adiacens/para-adiacens	viridans streptococci	sv-0060:192-19	8877
BAL09	CA	Streptococcus salivarius/vestibularis	viridans streptococci	sv-0104:195-15	8718
BAL09	CA	Granulicatella elegans	viridans streptococci	sv-0223:183-21	6473
BAL09	CA	Streptococcus anginosus	viridans streptococci	sv-0160:195-13	3059
BAL09	CA	Granulicatella	viridans streptococci	sv-0334:183-21	2355
BAL09	BR	Anaeroglobus	Anaeroglobus species	sv-0600:183-20	29217
BAL09	BR	Campylobacter	Campylobacter species	sv-0216:195-1	4944
BAL09	BR	Capnocytophaga	Capnocytophaga species	sv-1339:183-20	5244
BAL09	BR	Capnocytophaga	Capnocytophaga species	sv-1448:183-20	4494
BAL09	BR	Capnocytophaga	Capnocytophaga species	sv-1625:183-20	3578
BAL09	BR	Fusobacterium nucleatum/periodonticum	Fusobacterium species	sv-0141:183-20	615483
BAL09	BR	Fusobacterium nucleatum	Fusobacterium species	sv-0251:183-20	204100
BAL09	BR	Fusobacterium nucleatum	Fusobacterium species	sv-0333:183-20	122389
BAL09	BR	Fusobacterium	Fusobacterium species	sv-0423:183-20	67994
BAL09	BR	Fusobacterium	Fusobacterium species	sv-0434:183-20	67911
BAL09	BR	Fusobacterium hwasookii/periodonticum	Fusobacterium species	sv-0077:195-4	66039
BAL09	BR	Fusobacterium periodonticum	Fusobacterium species	sv-0137:194-4	33494
BAL09	BR	Fusobacterium periodonticum	Fusobacterium species	sv-0238:195-4	29911
BAL09	BR	Fusobacterium periodonticum	Fusobacterium species	sv-0569:183-20	28117
BAL09	BR	Fusobacterium nucleatum/periodonticum	Fusobacterium species	sv-0869:183-20	12222
BAL09	BR	Fusobacterium	Fusobacterium species	sv-0314:194-4	3894
BAL09	BR	Fusobacterium	Fusobacterium species	sv-0950:195-4	3144
BAL09	BR	Haemophilus parainfluenzae	Haemophilus species	sv-0036:183-19	14200
BAL09	BR	Haemophilus parainfluenzae	Haemophilus species	sv-0023:176-19	12461
BAL09	BR	Haemophilus parainfluenzae	Haemophilus species	sv-0415:183-19	12444
BAL09	BR	Haemophilus parainfluenzae	Haemophilus species	sv-0217:183-18	11244
BAL09	BR	Haemophilus parainfluenzae	Haemophilus species	sv-0102:183-19	11217
BAL09	BR	Haemophilus parainfluenzae	Haemophilus species	sv-0195:183-18	10517
BAL09	BR	Aggregatibacter;Haemophilus	Haemophilus species	sv-0584:183-17	4594
BAL09	BR	Haemophilus parainfluenzae	Haemophilus species	sv-0186:183-19	3144
BAL09	BR	Porphyromonadaceae	higher_rank	sv-0070:183-23	433533
BAL09	BR	Porphyromonadaceae	higher_rank	sv-0125:183-23	179433
BAL09	BR	Porphyromonadaceae	higher_rank	sv-0071:183-22	169456
BAL09	BR	Tissierellales	higher_rank	sv-0194:183-21	34744
BAL09	BR	Peptoniphilaceae	higher_rank	sv-0417:183-23	16383
BAL09	BR	Megasphaera genomosp. C1;Megasphaera micronuciformis	Megasphaera species	sv-0097:195-4	94578
BAL09	BR	Megasphaera micronuciformis	Megasphaera species	sv-0574:183-20	27078
BAL09	BR	Megasphaera genomosp. C1;Megasphaera micronuciformis	Megasphaera species	sv-0051:187-4	24250
BAL09	BR	Parvimonas micra	Parvimonas micra	sv-0181:183-20	374722
BAL09	BR	Porphyromonas pasteri	Porphyromonas species	sv-0026:183-22	419561
BAL09	BR	Porphyromonas pasteri	Porphyromonas species	sv-0089:183-23	216278
BAL09	BR	Porphyromonas pasteri	Porphyromonas species	sv-0076:183-22	202272
BAL09	BR	Porphyromonas	Porphyromonas species	sv-0763:183-17	5072
BAL09	BR	Prevotella melaninogenica	Prevotella species	sv-0002:180-6	21039
BAL09	BR	Prevotella melaninogenica	Prevotella species	sv-0008:192-22	7428
BAL09	BR	Solobacterium moorei	Solobacterium moorei	sv-0174:192-20	31478
BAL09	BR	Veillonella	Veillonella species	sv-0162:183-20	129022
BAL09	BR	Veillonella parvula	Veillonella species	sv-0214:195-1	70533
BAL09	BR	Veillonella dispar/parvula	Veillonella species	sv-0119:180-12	51828
BAL09	BR	Veillonella	Veillonella species	sv-0400:183-20	49550
BAL09	BR	Veillonella atypica	Veillonella species	sv-0021:183-9	43294
BAL09	BR	Veillonella dispar/parvula	Veillonella species	sv-0670:183-20	17478
BAL09	BR	Veillonella atypica	Veillonella species	sv-0727:183-20	10533
BAL09	BR	Veillonella atypica	Veillonella species	sv-0169:194-12	10239
BAL09	BR	Veillonella atypica	Veillonella species	sv-0809:183-20	9794
BAL09	BR	Veillonella dispar/parvula	Veillonella species	sv-0203:195-12	9033
BAL09	BR	Veillonella atypica	Veillonella species	sv-0246:194-4	7583
BAL09	BR	Veillonella	Veillonella species	sv-0862:183-20	6400
BAL09	BR	Veillonella parvula	Veillonella species	sv-1779:183-20	3006
BAL09	BR	Veillonella dispar/parvula	Veillonella species	sv-1522:183-20	2522
BAL09	BR	Veillonella atypica	Veillonella species	sv-0335:183-9	2406
BAL09	BR	Gemella sanguinis	viridans streptococci	sv-0061:183-21	147578
BAL09	BR	Streptococcus mitis/oralis/pneumoniae/pseudopneumoniae	viridans streptococci	sv-0050:192-18	52444
BAL09	BR	Streptococcus mitis/pneumoniae/pseudopneumoniae	viridans streptococci	sv-0017:183-21	48356
BAL09	BR	Streptococcus mitis/pneumoniae/pseudopneumoniae	viridans streptococci	sv-0282:183-17	17783
BAL09	BR	Granulicatella elegans	viridans streptococci	sv-0223:183-21	15517
BAL09	BR	Streptococcus anginosus	viridans streptococci	sv-0160:195-13	14161
BAL09	BR	Streptococcus constellatus/intermedius	viridans streptococci	sv-0565:183-20	13833
BAL09	BR	Streptococcus salivarius/vestibularis	viridans streptococci	sv-0104:195-15	12083
BAL09	BR	Streptococcus cristatus	viridans streptococci	sv-0193:176-20	11450
BAL09	BR	Streptococcus mitis/oralis/pneumoniae/pseudopneumoniae	viridans streptococci	sv-0311:183-23	10989
BAL09	BR	Streptococcus gordonii	viridans streptococci	sv-0287:183-23	10917
BAL09	BR	Streptococcus mitis/pseudopneumoniae	viridans streptococci	sv-0315:183-21	9967
BAL09	BR	Streptococcus mitis/pneumoniae	viridans streptococci	sv-0108:176-17	7672
BAL09	BR	Streptococcus mitis/oralis/pneumoniae/pseudopneumoniae	viridans streptococci	sv-0022:183-14	7589
BAL09	BR	Streptococcus mitis	viridans streptococci	sv-0294:183-17	6661
BAL09	BR	Streptococcus genomosp. C5;Streptococcus mitis group, not Streptococcus pneumoniae;Streptococcus pseudopneumoniae	viridans streptococci	sv-0041:176-4	6083
BAL09	BR	Streptococcus pseudopneumoniae	viridans streptococci	sv-0690:183-23	5933
BAL09	BR	Granulicatella	viridans streptococci	sv-0387:183-21	4894
BAL09	BR	Granulicatella	viridans streptococci	sv-0334:183-21	4628
BAL09	BR	Gemella haemolysans	viridans streptococci	sv-0176:183-21	3872
BAL09	BR	Gemella haemolysans/taiwanensis	viridans streptococci	sv-0083:194-7	3467
BAL09	BR	Streptococcus mitis/oralis/pneumoniae	viridans streptococci	sv-0237:180-3	3367
BAL09	BR	Gemella haemolysans	viridans streptococci	sv-0290:183-21	2783
BAL09	BR	Gemella haemolysans/taiwanensis	viridans streptococci	sv-0146:183-21	2572
BAL09	BR	Granulicatella adiacens/para-adiacens	viridans streptococci	sv-0060:192-19	2511
BAL09	BR	Streptococcus infantis/oralis	viridans streptococci	sv-0784:183-21	2506
BAL09	CNA	Actinomyces lingnae/marseillensis/pacaensis	Actinomyces species	sv-0306:194-13	686700
BAL09	CNA	Actinomyces odontolyticus	Actinomyces species	sv-0215:183-9	81300
BAL09	CNA	Actinomyces odontolyticus	Actinomyces species	sv-0028:180-3	57600
BAL09	CNA	Atopobium parvulum	Atopobium species	sv-0536:183-23	134250
BAL09	CNA	Tissierellales	higher_rank	sv-0194:183-21	5510850
BAL09	CNA	Porphyromonadaceae	higher_rank	sv-0070:183-23	3512250
BAL09	CNA	Porphyromonadaceae	higher_rank	sv-0125:183-23	1258950
BAL09	CNA	Peptoniphilaceae	higher_rank	sv-0417:183-23	286200
BAL09	CNA	Porphyromonadaceae	higher_rank	sv-0071:183-22	254850
BAL09	CNA	Streptococcaceae	higher_rank	sv-2126:183-21	58500
BAL09	CNA	Selenomonadales	higher_rank	sv-3093:183-21	26850
BAL09	CNA	Selenomonadaceae	higher_rank	sv-3320:183-21	22950
BAL09	CNA	Lachnoanaerobaculum orale	Lachnoanaerobaculum species	sv-0409:183-23	136500
BAL09	CNA	Lachnoanaerobaculum	Lachnoanaerobaculum species	sv-0462:183-23	129900
BAL09	CNA	Lachnoanaerobaculum	Lachnoanaerobaculum species	sv-0397:183-23	129750
BAL09	CNA	Lachnoanaerobaculum orale	Lachnoanaerobaculum species	sv-0351:183-23	127950
BAL09	CNA	Lachnoanaerobaculum	Lachnoanaerobaculum species	sv-0442:183-23	120900
BAL09	CNA	Lachnoanaerobaculum	Lachnoanaerobaculum species	sv-0455:183-23	110850
BAL09	CNA	Porphyromonas pasteri	Porphyromonas species	sv-0026:183-22	516450
BAL09	CNA	Porphyromonas pasteri	Porphyromonas species	sv-0076:183-22	225450
BAL09	CNA	Porphyromonas pasteri	Porphyromonas species	sv-0089:183-23	205650
BAL09	CNA	Prevotella melaninogenica	Prevotella species	sv-0008:192-22	6132000
BAL09	CNA	Prevotella melaninogenica	Prevotella species	sv-0002:180-6	6067350
BAL09	CNA	Prevotella	Prevotella species	sv-0166:176-15	292350
BAL09	CNA	Prevotella	Prevotella species	sv-0682:183-21	255150
BAL09	CNA	Prevotella histicola	Prevotella species	sv-0007:180-12	15150
BAL09	CNA	Solobacterium moorei	Solobacterium moorei	sv-0174:192-20	384300
BAL09	CNA	Streptococcus mitis/pneumoniae/pseudopneumoniae	viridans streptococci	sv-0017:183-21	38281650
BAL09	CNA	Gemella sanguinis	viridans streptococci	sv-0061:183-21	22977900
BAL09	CNA	Gemella sanguinis	viridans streptococci	sv-0116:183-21	8591400
BAL09	CNA	Granulicatella elegans	viridans streptococci	sv-0223:183-21	6004500
BAL09	CNA	Gemella haemolysans/taiwanensis	viridans streptococci	sv-0083:194-7	5366850
BAL09	CNA	Streptococcus infantis/mitis	viridans streptococci	sv-0279:183-21	4550550
BAL09	CNA	Streptococcus mitis/oralis/pneumoniae/pseudopneumoniae	viridans streptococci	sv-0050:192-18	4379250
BAL09	CNA	Gemella haemolysans	viridans streptococci	sv-0176:183-21	3807600
BAL09	CNA	Gemella haemolysans/taiwanensis	viridans streptococci	sv-0146:183-21	3633300
BAL09	CNA	Gemella haemolysans	viridans streptococci	sv-0290:183-21	3424950
BAL09	CNA	Streptococcus mitis/pseudopneumoniae	viridans streptococci	sv-0315:183-21	2673150
BAL09	CNA	Streptococcus cristatus	viridans streptococci	sv-0193:176-20	2363850
BAL09	CNA	Granulicatella	viridans streptococci	sv-0334:183-21	1944600
BAL09	CNA	Streptococcus mitis	viridans streptococci	sv-0294:183-17	1843650
BAL09	CNA	Granulicatella	viridans streptococci	sv-0387:183-21	1798950
BAL09	CNA	Gemella	viridans streptococci	sv-0432:183-21	1567950
BAL09	CNA	Streptococcus salivarius/vestibularis	viridans streptococci	sv-0104:195-15	1493850
BAL09	CNA	Streptococcus mitis/oralis/pneumoniae/pseudopneumoniae	viridans streptococci	sv-0311:183-23	1424100
BAL09	CNA	Streptococcus mitis/oralis/pneumoniae/pseudopneumoniae	viridans streptococci	sv-0022:183-14	1147650
BAL09	CNA	Streptococcus mitis/pneumoniae/pseudopneumoniae	viridans streptococci	sv-0282:183-17	1114650
BAL09	CNA	Streptococcus mitis group, not Streptococcus pneumoniae	viridans streptococci	sv-0460:183-21	967050
BAL09	CNA	Streptococcus salivarius/vestibularis	viridans streptococci	sv-0048:187-3	886650
BAL09	CNA	Streptococcus genomosp. C1;Streptococcus parasanguinis	viridans streptococci	sv-0049:194-10	832200
BAL09	CNA	Streptococcus infantis	viridans streptococci	sv-0075:194-5	756750
BAL09	CNA	Streptococcus mitis/pneumoniae/pseudopneumoniae	viridans streptococci	sv-0065:192-13	597900
BAL09	CNA	Streptococcus anginosus	viridans streptococci	sv-0160:195-13	577500
BAL09	CNA	Streptococcus mitis group, not Streptococcus pneumoniae	viridans streptococci	sv-0769:183-21	334950
BAL09	CNA	Streptococcus genomosp. C5;Streptococcus mitis group, not Streptococcus pneumoniae;Streptococcus pseudopneumoniae	viridans streptococci	sv-0041:176-4	327000
BAL09	CNA	Streptococcus parasanguinis	viridans streptococci	sv-0153:194-5	315900
BAL09	CNA	Granulicatella adiacens/para-adiacens	viridans streptococci	sv-0060:192-19	274650
BAL09	CNA	Streptococcus mitis group, not Streptococcus pneumoniae	viridans streptococci	sv-0832:183-21	236400
BAL09	CNA	Granulicatella adiacens	viridans streptococci	sv-0758:183-21	233850
BAL09	CNA	Gemella	viridans streptococci	sv-0647:183-17	229800
BAL09	CNA	Streptococcus parasanguinis	viridans streptococci	sv-0163:183-23	221850
BAL09	CNA	Streptococcus gordonii	viridans streptococci	sv-0287:183-23	208350
BAL09	CNA	Streptococcus oralis	viridans streptococci	sv-0560:183-23	204600
BAL09	CNA	Streptococcus genomosp. C6;Streptococcus parasanguinis	viridans streptococci	sv-0055:194-4	186450
BAL09	CNA	Streptococcus salivarius/thermophilus	viridans streptococci	sv-0009:187-3	160200
BAL09	CNA	Streptococcus infantis/oralis	viridans streptococci	sv-0784:183-21	158850
BAL09	CNA	Granulicatella	viridans streptococci	sv-0124:183-11	155850
BAL09	CNA	Streptococcus genomosp. C3;Streptococcus mitis group, not Streptococcus pneumoniae	viridans streptococci	sv-0665:183-23	131700
BAL09	CNA	Streptococcus mitis group, not Streptococcus pneumoniae	viridans streptococci	sv-0523:183-17	131400
BAL09	CNA	Streptococcus mitis/pneumoniae	viridans streptococci	sv-0108:176-17	111450
BAL09	CNA	Granulicatella adiacens/para-adiacens	viridans streptococci	sv-0320:176-21	107400
BAL09	CNA	Granulicatella adiacens	viridans streptococci	sv-1154:183-21	88650
BAL09	CNA	Streptococcus mitis	viridans streptococci	sv-1727:183-21	85050
BAL09	CNA	Streptococcus mitis/oralis/pneumoniae/pseudopneumoniae	viridans streptococci	sv-0087:176-20	78900
BAL09	CNA	Granulicatella	viridans streptococci	sv-1314:183-21	75300
BAL09	CNA	Streptococcus infantis	viridans streptococci	sv-0529:183-17	67050
BAL09	CNA	Streptococcus mitis/oralis/pneumoniae	viridans streptococci	sv-0237:180-3	52500
BAL09	CNA	Gemella haemolysans	viridans streptococci	sv-0544:183-13	29400
BAL09	CNA	Gemella haemolysans	viridans streptococci	sv-0675:183-17	26100
BAL09	CNA	Streptococcus constellatus/intermedius	viridans streptococci	sv-0565:183-20	23850
BAL09	CNA	Streptococcus genomosp. C8;Streptococcus oralis/pseudopneumoniae	viridans streptococci	sv-0494:183-14	22650
BAL09	LKV	Porphyromonadaceae	higher_rank	sv-0071:183-22	936470
BAL09	LKV	Porphyromonadaceae	higher_rank	sv-0070:183-23	20397
BAL09	LKV	Porphyromonadaceae	higher_rank	sv-0125:183-23	9339
BAL09	LKV	Porphyromonas pasteri	Porphyromonas species	sv-0026:183-22	1720053
BAL09	LKV	Porphyromonas pasteri	Porphyromonas species	sv-0076:183-22	838484
BAL09	LKV	Porphyromonas pasteri	Porphyromonas species	sv-0089:183-23	36652
BAL09	LKV	Prevotella melaninogenica	Prevotella species	sv-0002:180-6	383332
BAL09	LKV	Prevotella buccae	Prevotella species	sv-0284:183-22	114098
BAL09	LKV	Prevotella melaninogenica	Prevotella species	sv-0008:192-22	88255
BAL09	LKV	Prevotella buccae	Prevotella species	sv-0488:183-22	30763
BAL09	SSA	Actinomyces	Actinomyces species	sv-0489:195-5	7789
BAL09	SSA	Actinomyces lingnae/marseillensis/pacaensis	Actinomyces species	sv-0306:194-13	6083
BAL09	SSA	Actinomyces	Actinomyces species	sv-0357:195-5	6033
BAL09	SSA	Actinomyces odontolyticus	Actinomyces species	sv-0220:195-5	5217
BAL09	SSA	Actinomyces	Actinomyces species	sv-1552:183-23	3183
BAL09	SSA	Atopobium parvulum	Atopobium species	sv-0536:183-23	32556
BAL09	SSA	Porphyromonadaceae	higher_rank	sv-0070:183-23	1045006
BAL09	SSA	Porphyromonadaceae	higher_rank	sv-0125:183-23	520600
BAL09	SSA	Tissierellales	higher_rank	sv-0194:183-21	89656
BAL09	SSA	Porphyromonadaceae	higher_rank	sv-0071:183-22	59811
BAL09	SSA	Peptoniphilaceae	higher_rank	sv-0417:183-23	34094
BAL09	SSA	Lachnoanaerobaculum	Lachnoanaerobaculum species	sv-0397:183-23	86144
BAL09	SSA	Lachnoanaerobaculum orale	Lachnoanaerobaculum species	sv-0351:183-23	81500
BAL09	SSA	Lachnoanaerobaculum orale	Lachnoanaerobaculum species	sv-0409:183-23	70883
BAL09	SSA	Lachnoanaerobaculum	Lachnoanaerobaculum species	sv-0442:183-23	63561
BAL09	SSA	Lachnoanaerobaculum	Lachnoanaerobaculum species	sv-0455:183-23	61056
BAL09	SSA	Lachnoanaerobaculum	Lachnoanaerobaculum species	sv-0462:183-23	57667
BAL09	SSA	Oribacterium sinus	Oribacterium species	sv-0700:183-23	7500
BAL09	SSA	Oribacterium sinus	Oribacterium species	sv-0263:194-15	7206
BAL09	SSA	Oribacterium sinus	Oribacterium species	sv-0609:195-7	6750
BAL09	SSA	Oribacterium	Oribacterium species	sv-1213:183-23	6444
BAL09	SSA	Oribacterium parvum	Oribacterium species	sv-0744:195-7	3217
BAL09	SSA	Parvimonas micra	Parvimonas micra	sv-0181:183-20	2767
BAL09	SSA	Porphyromonas pasteri	Porphyromonas species	sv-0089:183-23	487717
BAL09	SSA	Porphyromonas pasteri	Porphyromonas species	sv-0026:183-22	132056
BAL09	SSA	Porphyromonas pasteri	Porphyromonas species	sv-0076:183-22	60389
BAL09	SSA	Prevotella melaninogenica	Prevotella species	sv-0002:180-6	496867
BAL09	SSA	Prevotella melaninogenica	Prevotella species	sv-0008:192-22	171856
BAL09	SSA	Prevotella	Prevotella species	sv-0682:183-21	7428
BAL09	SSA	Prevotella	Prevotella species	sv-0166:176-15	7083
BAL09	SSA	Prevotella	Prevotella species	sv-1110:183-23	5206
BAL09	SSA	Prevotella buccae	Prevotella species	sv-0284:183-22	4806
BAL09	SSA	Prevotella salivae	Prevotella species	sv-0328:192-20	4161
BAL09	SSA	Prevotella oris	Prevotella species	sv-1107:183-17	3022
BAL09	SSA	Solobacterium moorei	Solobacterium moorei	sv-0174:192-20	10472
BAL09	SSA	Streptococcus mitis/pneumoniae/pseudopneumoniae	viridans streptococci	sv-0017:183-21	543644
BAL09	SSA	Streptococcus mitis/oralis/pneumoniae/pseudopneumoniae	viridans streptococci	sv-0050:192-18	194961
BAL09	SSA	Streptococcus parasanguinis	viridans streptococci	sv-0163:183-23	161161
BAL09	SSA	Streptococcus salivarius/vestibularis	viridans streptococci	sv-0048:187-3	118150
BAL09	SSA	Gemella sanguinis	viridans streptococci	sv-0061:183-21	117939
BAL09	SSA	Streptococcus genomosp. C6;Streptococcus parasanguinis	viridans streptococci	sv-0055:194-4	86428
BAL09	SSA	Streptococcus genomosp. C1;Streptococcus parasanguinis	viridans streptococci	sv-0049:194-10	80450
BAL09	SSA	Streptococcus mitis/pneumoniae/pseudopneumoniae	viridans streptococci	sv-0282:183-17	61450
BAL09	SSA	Streptococcus mitis/oralis/pneumoniae/pseudopneumoniae	viridans streptococci	sv-0022:183-14	60800
BAL09	SSA	Streptococcus gordonii	viridans streptococci	sv-0287:183-23	56389
BAL09	SSA	Streptococcus mitis/oralis/pneumoniae/pseudopneumoniae	viridans streptococci	sv-0311:183-23	55361
BAL09	SSA	Streptococcus salivarius/thermophilus	viridans streptococci	sv-0009:187-3	54217
BAL09	SSA	Streptococcus mitis/oralis/pneumoniae/pseudopneumoniae	viridans streptococci	sv-0087:176-20	39422
BAL09	SSA	Streptococcus salivarius/vestibularis	viridans streptococci	sv-0104:195-15	36400
BAL09	SSA	Streptococcus oralis	viridans streptococci	sv-0560:183-23	27328
BAL09	SSA	Streptococcus mitis/pseudopneumoniae	viridans streptococci	sv-0315:183-21	21378
BAL09	SSA	Streptococcus cristatus	viridans streptococci	sv-0193:176-20	19706
BAL09	SSA	Gemella haemolysans	viridans streptococci	sv-0176:183-21	19050
BAL09	SSA	Streptococcus anginosus	viridans streptococci	sv-0160:195-13	18056
BAL09	SSA	Streptococcus mitis/oralis/pneumoniae	viridans streptococci	sv-0237:180-3	17500
BAL09	SSA	Streptococcus genomosp. C3;Streptococcus mitis group, not Streptococcus pneumoniae	viridans streptococci	sv-0665:183-23	15883
BAL09	SSA	Streptococcus sanguinis	viridans streptococci	sv-0808:183-23	14128
BAL09	SSA	Streptococcus mitis/pneumoniae	viridans streptococci	sv-0108:176-17	12722
BAL09	SSA	Streptococcus constellatus/intermedius	viridans streptococci	sv-0565:183-20	12156
BAL09	SSA	Streptococcus infantis/mitis	viridans streptococci	sv-0279:183-21	10867
BAL09	SSA	Gemella	viridans streptococci	sv-0432:183-21	9478
BAL09	SSA	Streptococcus pseudopneumoniae	viridans streptococci	sv-0690:183-23	9139
BAL09	SSA	Gemella haemolysans	viridans streptococci	sv-0290:183-21	8172
BAL09	SSA	Streptococcus genomosp. C8;Streptococcus oralis/pseudopneumoniae	viridans streptococci	sv-0494:183-14	8139
BAL09	SSA	Streptococcus parasanguinis	viridans streptococci	sv-0153:194-5	7333
BAL09	SSA	Gemella haemolysans/taiwanensis	viridans streptococci	sv-0083:194-7	7294
BAL09	SSA	Streptococcus oralis	viridans streptococci	sv-0649:194-4	6661
BAL09	SSA	Streptococcus genomosp. C5;Streptococcus mitis group, not Streptococcus pneumoniae;Streptococcus pseudopneumoniae	viridans streptococci	sv-0041:176-4	6394
BAL09	SSA	Streptococcus mitis group, not Streptococcus pneumoniae	viridans streptococci	sv-0523:183-17	5033
BAL09	SSA	Granulicatella adiacens/para-adiacens	viridans streptococci	sv-0060:192-19	4656
BAL09	SSA	Gemella haemolysans/taiwanensis	viridans streptococci	sv-0146:183-21	4344
BAL09	SSA	Streptococcus mitis group, not Streptococcus pneumoniae	viridans streptococci	sv-0460:183-21	3956
BAL09	SSA	Gemella sanguinis	viridans streptococci	sv-0116:183-21	3661
BAL09	SSA	Streptococcus infantis/oralis	viridans streptococci	sv-0784:183-21	3067
BAL09	SSA	Streptococcus mitis	viridans streptococci	sv-0294:183-17	2578
BAL09	SSA	Granulicatella adiacens	viridans streptococci	sv-0758:183-21	2467
BAL10	DIR	Campylobacter concisus	Campylobacter species	sv-0175:187-4	149
BAL10	DIR	Campylobacter concisus	Campylobacter species	sv-0612:187-4	55
BAL10	DIR	Streptococcaceae	higher_rank	sv-0391:187-1	345
BAL10	DIR	Prevotella histicola	Prevotella species	sv-0007:180-12	222
BAL10	DIR	Rothia mucilaginosa	Rothia species	sv-0064:183-11	708
BAL10	DIR	Veillonella dispar	Veillonella species	sv-0101:192-20	476
BAL10	DIR	Veillonella	Veillonella species	sv-0383:187-4	420
BAL10	DIR	Veillonella parvula	Veillonella species	sv-0394:187-4	407
BAL10	DIR	Veillonella dispar/parvula	Veillonella species	sv-0376:187-4	370
BAL10	DIR	Veillonella atypica	Veillonella species	sv-0021:183-9	262
BAL10	DIR	Veillonella dispar/parvula	Veillonella species	sv-0378:187-4	233
BAL10	DIR	Streptococcus mitis	viridans streptococci	sv-0015:187-7	6179
BAL10	DIR	Streptococcus	viridans streptococci	sv-0253:187-1	1014
BAL10	DIR	Streptococcus salivarius/thermophilus	viridans streptococci	sv-0009:187-3	524
BAL10	DIR	Granulicatella adiacens/para-adiacens	viridans streptococci	sv-0060:192-19	399
BAL10	DIR	Gemella sanguinis	viridans streptococci	sv-0061:183-21	357
BAL10	DIR	Streptococcus salivarius	viridans streptococci	sv-0042:183-10	225
BAL10	DIR	Streptococcus salivarius/vestibularis	viridans streptococci	sv-0048:187-3	225
BAL10	DIR	Granulicatella	viridans streptococci	sv-0124:183-11	223
BAL10	DIR	Streptococcus salivarius	viridans streptococci	sv-0197:176-15	190
BAL10	DIR	Granulicatella adiacens/para-adiacens	viridans streptococci	sv-0535:187-1	190
BAL10	DIR	Streptococcus parasanguinis	viridans streptococci	sv-0059:195-10	138
BAL10	DIR	Streptococcus parasanguinis	viridans streptococci	sv-0202:176-13	106
BAL10	CA	Rothia mucilaginosa	Rothia species	sv-0064:183-11	45328
BAL10	CA	Streptococcus salivarius/thermophilus	viridans streptococci	sv-0009:187-3	493292
BAL10	CA	Streptococcus salivarius/vestibularis	viridans streptococci	sv-0048:187-3	239060
BAL10	CA	Streptococcus salivarius	viridans streptococci	sv-0042:183-10	13103
BAL10	CA	Streptococcus mitis	viridans streptococci	sv-0015:187-7	8307
BAL10	CA	Streptococcus	viridans streptococci	sv-0253:187-1	4297
BAL10	CA	Streptococcus gordonii	viridans streptococci	sv-0369:187-7	2398
BAL10	BR	Actinomyces	Actinomyces species	sv-0316:187-5	4043
BAL10	BR	Campylobacter concisus	Campylobacter species	sv-0175:187-4	250862
BAL10	BR	Campylobacter concisus	Campylobacter species	sv-0612:187-4	13507
BAL10	BR	Lachnoanaerobaculum	Lachnoanaerobaculum species	sv-0211:187-7	17918
BAL10	BR	Lachnoanaerobaculum orale	Lachnoanaerobaculum species	sv-0347:187-7	6558
BAL10	BR	Lachnoanaerobaculum	Lachnoanaerobaculum species	sv-0403:187-7	5814
BAL10	BR	Lachnoanaerobaculum	Lachnoanaerobaculum species	sv-0404:187-7	5142
BAL10	BR	Megasphaera genomosp. C1;Megasphaera micronuciformis	Megasphaera species	sv-0051:187-4	840743
BAL10	BR	Prevotella melaninogenica	Prevotella species	sv-0002:180-6	27284
BAL10	BR	Prevotella melaninogenica	Prevotella species	sv-0010:192-14	25591
BAL10	BR	Prevotella histicola	Prevotella species	sv-0007:180-12	24685
BAL10	BR	Selenomonas	Selenomonas species	sv-0151:187-4	262497
BAL10	BR	Veillonella atypica	Veillonella species	sv-0021:183-9	330717
BAL10	BR	Veillonella dispar	Veillonella species	sv-0101:192-20	46167
BAL10	BR	Veillonella dispar/parvula	Veillonella species	sv-0378:187-4	45799
BAL10	BR	Veillonella dispar/parvula	Veillonella species	sv-0376:187-4	38012
BAL10	BR	Veillonella	Veillonella species	sv-0383:187-4	32208
BAL10	BR	Veillonella parvula	Veillonella species	sv-0394:187-4	28960
BAL10	BR	Veillonella	Veillonella species	sv-0527:187-4	19670
BAL10	BR	Streptococcus mitis	viridans streptococci	sv-0015:187-7	456695
BAL10	BR	Streptococcus parasanguinis	viridans streptococci	sv-0073:187-7	351375
BAL10	BR	Streptococcus salivarius/thermophilus	viridans streptococci	sv-0009:187-3	16060
BAL10	BR	Gemella sanguinis	viridans streptococci	sv-0061:183-21	15668
BAL10	BR	Streptococcus salivarius/vestibularis	viridans streptococci	sv-0048:187-3	7099
BAL10	BR	Streptococcus mutans	viridans streptococci	sv-0548:176-10	5765
BAL10	BR	Streptococcus salivarius	viridans streptococci	sv-0042:183-10	2993
BAL10	BR	Streptococcus parasanguinis	viridans streptococci	sv-0059:195-10	2824
BAL10	BR	Streptococcus pseudopneumoniae	viridans streptococci	sv-0575:187-5	2354
BAL10	CNA	Actinomyces	Actinomyces species	sv-0316:187-5	78339
BAL10	CNA	Streptococcaceae	higher_rank	sv-0391:187-1	18961
BAL10	CNA	Lachnoanaerobaculum	Lachnoanaerobaculum species	sv-0211:187-7	31525
BAL10	CNA	Lachnoanaerobaculum orale	Lachnoanaerobaculum species	sv-0347:187-7	10836
BAL10	CNA	Lachnoanaerobaculum	Lachnoanaerobaculum species	sv-0403:187-7	8921
BAL10	CNA	Lachnoanaerobaculum	Lachnoanaerobaculum species	sv-0404:187-7	8889
BAL10	CNA	Prevotella histicola	Prevotella species	sv-0007:180-12	7793
BAL10	CNA	Prevotella melaninogenica	Prevotella species	sv-0002:180-6	3407
BAL10	CNA	Prevotella melaninogenica	Prevotella species	sv-0010:192-14	3182
BAL10	CNA	Streptococcus mitis	viridans streptococci	sv-0015:187-7	1264125
BAL10	CNA	Streptococcus parasanguinis	viridans streptococci	sv-0073:187-7	357696
BAL10	CNA	Streptococcus mitis group, not Streptococcus pneumoniae	viridans streptococci	sv-0352:187-5	68832
BAL10	CNA	Streptococcus mitis/pneumoniae/pseudopneumoniae	viridans streptococci	sv-0017:183-21	63236
BAL10	CNA	Streptococcus parasanguinis	viridans streptococci	sv-0059:195-10	62971
BAL10	CNA	Streptococcus	viridans streptococci	sv-0253:187-1	57011
BAL10	CNA	Granulicatella adiacens/para-adiacens	viridans streptococci	sv-0060:192-19	48375
BAL10	CNA	Streptococcus mitis group, not Streptococcus pneumoniae	viridans streptococci	sv-0483:187-5	30986
BAL10	CNA	Streptococcus salivarius/thermophilus	viridans streptococci	sv-0009:187-3	30950
BAL10	CNA	Streptococcus parasanguinis	viridans streptococci	sv-0202:176-13	30000
BAL10	CNA	Streptococcus parasanguinis	viridans streptococci	sv-0366:187-5	29682
BAL10	CNA	Gemella sanguinis	viridans streptococci	sv-0061:183-21	25493
BAL10	CNA	Streptococcus mitis	viridans streptococci	sv-0556:187-5	20464
BAL10	CNA	Granulicatella adiacens/para-adiacens	viridans streptococci	sv-0497:187-5	17550
BAL10	CNA	Streptococcus mitis/pneumoniae/pseudopneumoniae	viridans streptococci	sv-0564:187-5	17239
BAL10	CNA	Streptococcus salivarius/vestibularis	viridans streptococci	sv-0048:187-3	14246
BAL10	CNA	Granulicatella adiacens/para-adiacens	viridans streptococci	sv-0535:187-1	11921
BAL10	CNA	Granulicatella	viridans streptococci	sv-0124:183-11	10964
BAL10	CNA	Streptococcus pseudopneumoniae	viridans streptococci	sv-0575:187-5	10679
BAL10	CNA	Streptococcus mitis	viridans streptococci	sv-0743:187-5	8057
BAL10	CNA	Granulicatella adiacens/para-adiacens	viridans streptococci	sv-0301:176-11	7411
BAL10	CNA	Gemella haemolysans/taiwanensis	viridans streptococci	sv-0083:194-7	2632
BAL10	CNA	Streptococcus mitis	viridans streptococci	sv-0914:187-5	2625
BAL10	CNA	Streptococcus salivarius	viridans streptococci	sv-0042:183-10	2525
BAL10	LKV	Prevotella melaninogenica	Prevotella species	sv-0010:192-14	913873
BAL10	LKV	Prevotella melaninogenica	Prevotella species	sv-0002:180-6	881470
BAL10	LKV	Prevotella histicola	Prevotella species	sv-0007:180-12	51314
BAL10	LKV	Prevotella melaninogenica	Prevotella species	sv-0613:187-6	9084
BAL10	LKV	Prevotella	Prevotella species	sv-0671:187-6	7085
BAL10	LKV	Prevotella	Prevotella species	sv-0807:187-6	4263
BAL10	LKV	Prevotella	Prevotella species	sv-0855:187-6	4005
BAL10	LKV	Prevotella	Prevotella species	sv-0856:187-6	3839
BAL10	LKV	Prevotella	Prevotella species	sv-0915:187-6	3373
BAL10	LKV	Prevotella melaninogenica	Prevotella species	sv-0008:192-22	2923
BAL10	LKV	Prevotella	Prevotella species	sv-1014:187-6	2787
BAL10	LKV	Prevotella	Prevotella species	sv-1020:187-6	2761
BAL10	LKV	Prevotella	Prevotella species	sv-1053:187-6	2613
BAL10	LKV	Prevotella melaninogenica	Prevotella species	sv-0985:187-6	2540
BAL10	LKV	Prevotella	Prevotella species	sv-0935:187-6	2437
BAL10	SSA	Actinomyces	Actinomyces species	sv-0316:187-5	5898
BAL10	SSA	Lachnoanaerobaculum	Lachnoanaerobaculum species	sv-0211:187-7	52704
BAL10	SSA	Lachnoanaerobaculum orale	Lachnoanaerobaculum species	sv-0347:187-7	18205
BAL10	SSA	Lachnoanaerobaculum	Lachnoanaerobaculum species	sv-0404:187-7	14460
BAL10	SSA	Lachnoanaerobaculum	Lachnoanaerobaculum species	sv-0403:187-7	14016
BAL10	SSA	Prevotella melaninogenica	Prevotella species	sv-0002:180-6	15673
BAL10	SSA	Prevotella melaninogenica	Prevotella species	sv-0010:192-14	14861
BAL10	SSA	Prevotella histicola	Prevotella species	sv-0007:180-12	11874
BAL10	SSA	Selenomonas	Selenomonas species	sv-0151:187-4	35900
BAL10	SSA	Streptococcus mitis	viridans streptococci	sv-0015:187-7	470229
BAL10	SSA	Streptococcus parasanguinis	viridans streptococci	sv-0073:187-7	138354
BAL10	SSA	Streptococcus gordonii	viridans streptococci	sv-0369:187-7	20450
BAL10	SSA	Streptococcus gordonii	viridans streptococci	sv-0430:187-7	10860
BAL10	SSA	Streptococcus gordonii	viridans streptococci	sv-0476:187-7	10127
BAL10	SSA	Gemella sanguinis	viridans streptococci	sv-0061:183-21	9891
BAL10	SSA	Streptococcus parasanguinis	viridans streptococci	sv-0059:195-10	7460
BAL10	SSA	Streptococcus salivarius/thermophilus	viridans streptococci	sv-0009:187-3	6744
BAL10	SSA	Streptococcus	viridans streptococci	sv-0253:187-1	5326
BAL10	SSA	Streptococcus parasanguinis	viridans streptococci	sv-0366:187-5	3665
BAL10	SSA	Streptococcus parasanguinis	viridans streptococci	sv-0202:176-13	3506
BAL10	SSA	Streptococcus salivarius/vestibularis	viridans streptococci	sv-0048:187-3	3117
BAL10	SSA	Streptococcus mitis group, not Streptococcus pneumoniae	viridans streptococci	sv-0352:187-5	2941
BAL10	SSA	Streptococcus salivarius	viridans streptococci	sv-0042:183-10	2617
BAL10	SSA	Streptococcus salivarius	viridans streptococci	sv-0197:176-15	2282
BAL11	CNA	Propionibacterium acnes (newly named as Cutibacterium acnes)	aerobic non-sporeforming gram positive rods	sv-0004:180-15	9916
BAL11	SSA	Actinomyces	Actinomyces species	sv-0032:187-15	31017
BAL12	DIR	Marmoricola aurantiacus	Marmoricola aurantiacus	sv-0889:187-17	49
BAL12	DIR	Megasphaera genomosp. C1;Megasphaera micronuciformis	Megasphaera species	sv-0051:187-4	77
BAL12	DIR	Skermanella aerolata	Skermanella aerolata	sv-0796:187-17	55
BAL12	LKV	Prevotella	Prevotella species	sv-0001:187-22	2773662
BAL12	LKV	Prevotella jejuni	Prevotella species	sv-0006:187-22	777535
BAL12	LKV	Prevotella	Prevotella species	sv-0040:187-22	179143
BAL13	DIR	Actinomyces odontolyticus	Actinomyces species	sv-0099:192-19	76
BAL13	DIR	Alloprevotella	Alloprevotella species	sv-0072:192-21	286
BAL13	DIR	Alloprevotella rava	Alloprevotella species	sv-0103:192-21	130
BAL13	DIR	Alloprevotella rava	Alloprevotella species	sv-0165:192-21	50
BAL13	DIR	Campylobacter concisus	Campylobacter species	sv-0187:192-20	117
BAL13	DIR	Campylobacter showae	Campylobacter species	sv-0534:192-17	47
BAL13	DIR	Proteobacteria	higher_rank	sv-0486:192-17	63
BAL13	DIR	Prevotella melaninogenica	Prevotella species	sv-0008:192-22	766
BAL13	DIR	Prevotella	Prevotella species	sv-0380:192-17	118
BAL13	DIR	Prevotella denticola	Prevotella species	sv-0426:192-17	84
BAL13	DIR	Solobacterium moorei	Solobacterium moorei	sv-0174:192-20	39
BAL13	DIR	Veillonella dispar	Veillonella species	sv-0101:192-20	167
BAL13	DIR	Veillonella dispar/parvula	Veillonella species	sv-0069:180-4	93
BAL13	DIR	Streptococcus mitis/oralis/pneumoniae/pseudopneumoniae	viridans streptococci	sv-0050:192-18	345
BAL13	DIR	Streptococcus mitis group, not Streptococcus pneumoniae	viridans streptococci	sv-0190:192-18	112
BAL13	DIR	Streptococcus mitis group, not Streptococcus pneumoniae	viridans streptococci	sv-0068:192-18	87
BAL13	DIR	Streptococcus mitis group, not Streptococcus pneumoniae	viridans streptococci	sv-0067:192-18	45
BAL13	BA	Actinomyces	Actinomyces species	sv-0096:192-18	19656
BAL13	BA	Actinomyces naeslundii/viscosus	Actinomyces species	sv-0167:192-18	9872
BAL13	BA	Actinomyces	Actinomyces species	sv-0204:192-18	8609
BAL13	BA	Actinomyces	Actinomyces species	sv-0192:192-18	6262
BAL13	BA	Actinomyces	Actinomyces species	sv-0277:192-18	5016
BAL13	BA	Actinomyces	Actinomyces species	sv-0230:192-18	4297
BAL13	BA	Streptococcus mitis group, not Streptococcus pneumoniae	viridans streptococci	sv-0067:192-18	22449
BAL13	BA	Streptococcus mitis group, not Streptococcus pneumoniae	viridans streptococci	sv-0068:192-18	20516
BAL13	BA	Streptococcus sanguinis	viridans streptococci	sv-0150:192-18	12260
BAL13	BA	Streptococcus mitis/oralis/pneumoniae/pseudopneumoniae	viridans streptococci	sv-0050:192-18	11255
BAL13	BA	Streptococcus oralis	viridans streptococci	sv-0110:192-18	10919
BAL13	BA	Streptococcus mitis/oralis	viridans streptococci	sv-0184:192-18	4206
BAL13	BA	Streptococcus mitis/oralis/pneumoniae	viridans streptococci	sv-0164:192-18	4145
BAL13	BA	Streptococcus mitis group, not Streptococcus pneumoniae	viridans streptococci	sv-0190:192-18	3060
BAL13	CA	Actinomyces odontolyticus	Actinomyces species	sv-0099:192-19	196017
BAL13	CA	Granulicatella adiacens/para-adiacens	viridans streptococci	sv-0060:192-19	148141
BAL13	CA	Streptococcus mitis group, not Streptococcus pneumoniae	viridans streptococci	sv-0067:192-18	139257
BAL13	CA	Streptococcus mitis group, not Streptococcus pneumoniae	viridans streptococci	sv-0068:192-18	133947
BAL13	CA	Granulicatella	viridans streptococci	sv-0143:192-19	129302
BAL13	CA	Granulicatella adiacens/para-adiacens	viridans streptococci	sv-0138:192-19	128394
BAL13	CA	Granulicatella adiacens	viridans streptococci	sv-0118:192-19	124786
BAL13	CA	Granulicatella adiacens	viridans streptococci	sv-0147:192-19	124280
BAL13	CA	Granulicatella adiacens	viridans streptococci	sv-0155:192-19	115029
BAL13	CA	Granulicatella	viridans streptococci	sv-0280:192-19	40431
BAL13	CA	Streptococcus mitis/oralis/pneumoniae/pseudopneumoniae	viridans streptococci	sv-0050:192-18	15794
BAL13	CA	Streptococcus oralis	viridans streptococci	sv-0110:192-18	10586
BAL13	CA	Streptococcus mitis group, not Streptococcus pneumoniae	viridans streptococci	sv-0190:192-18	5259
BAL13	CA	Streptococcus mitis/oralis/pneumoniae	viridans streptococci	sv-0164:192-18	4407
BAL13	CA	Gemella sanguinis	viridans streptococci	sv-0061:183-21	4279
BAL13	CA	Streptococcus mitis/oralis	viridans streptococci	sv-0184:192-18	3965
BAL13	BR	Actinomyces	Actinomyces species	sv-0096:192-18	45150
BAL13	BR	Actinomyces	Actinomyces species	sv-0261:192-20	38156
BAL13	BR	Actinomyces naeslundii/viscosus	Actinomyces species	sv-0167:192-18	4333
BAL13	BR	Actinomyces	Actinomyces species	sv-0204:192-18	2554
BAL13	BR	Alloprevotella	Alloprevotella species	sv-0072:192-21	30731
BAL13	BR	Alloprevotella rava	Alloprevotella species	sv-0103:192-21	19146
BAL13	BR	Alloprevotella rava	Alloprevotella species	sv-0165:192-21	10849
BAL13	BR	Atopobium parvulum	Atopobium species	sv-0317:194-13	3373
BAL13	BR	Campylobacter concisus	Campylobacter species	sv-0187:192-20	116494
BAL13	BR	Campylobacter concisus	Campylobacter species	sv-0271:192-20	82001
BAL13	BR	Veillonellales	higher_rank	sv-0629:192-20	10378
BAL13	BR	Negativicutes	higher_rank	sv-0970:192-20	3684
BAL13	BR	Prevotella melaninogenica	Prevotella species	sv-0008:192-22	463451
BAL13	BR	Prevotella salivae	Prevotella species	sv-0328:192-20	23196
BAL13	BR	Prevotella	Prevotella species	sv-0250:194-6	17091
BAL13	BR	Solobacterium moorei	Solobacterium moorei	sv-0174:192-20	142172
BAL13	BR	Staphylococcus aureus/pasteuri/warneri	Staphylococcus, coagulase negative	sv-0056:192-4	29484
BAL13	BR	Staphylococcus aureus/pasteuri/warneri	Staphylococcus, coagulase negative	sv-0443:192-4	6343
BAL13	BR	Veillonella dispar	Veillonella species	sv-0101:192-20	140944
BAL13	BR	Veillonella dispar/parvula	Veillonella species	sv-0069:180-4	41914
BAL13	BR	Streptococcus infantis	viridans streptococci	sv-0034:192-23	199406
BAL13	BR	Streptococcus sanguinis	viridans streptococci	sv-0150:192-18	48969
BAL13	BR	Streptococcus australis	viridans streptococci	sv-0274:192-20	48064
BAL13	BR	Streptococcus australis	viridans streptococci	sv-0348:192-20	48047
BAL13	BR	Gemella haemolysans	viridans streptococci	sv-0176:183-21	37256
BAL13	BR	Streptococcus mitis/oralis/pneumoniae/pseudopneumoniae	viridans streptococci	sv-0050:192-18	29214
BAL13	BR	Gemella haemolysans/taiwanensis	viridans streptococci	sv-0146:183-21	28759
BAL13	BR	Gemella sanguinis	viridans streptococci	sv-0061:183-21	25146
BAL13	BR	Streptococcus mitis/pneumoniae/pseudopneumoniae	viridans streptococci	sv-0017:183-21	15643
BAL13	BR	Streptococcus mitis group, not Streptococcus pneumoniae	viridans streptococci	sv-0190:192-18	9913
BAL13	BR	Gemella haemolysans	viridans streptococci	sv-0851:192-20	4967
BAL13	BR	Streptococcus oralis	viridans streptococci	sv-0110:192-18	4864
BAL13	BR	Streptococcus mitis/oralis/pneumoniae	viridans streptococci	sv-0164:192-18	3126
BAL13	BR	Streptococcus mitis/oralis	viridans streptococci	sv-0184:192-18	3024
BAL13	CNA	Actinomyces	Actinomyces species	sv-0096:192-18	88818
BAL13	CNA	Actinomyces	Actinomyces species	sv-0192:192-18	38037
BAL13	CNA	Actinomyces	Actinomyces species	sv-0230:192-18	29242
BAL13	CNA	Actinomyces odontolyticus	Actinomyces species	sv-0393:192-21	20261
BAL13	CNA	Actinomyces	Actinomyces species	sv-0204:192-18	5463
BAL13	CNA	Alloprevotella	Alloprevotella species	sv-0072:192-21	311486
BAL13	CNA	Alloprevotella rava	Alloprevotella species	sv-0103:192-21	188765
BAL13	CNA	Alloprevotella rava	Alloprevotella species	sv-0165:192-21	98512
BAL13	CNA	Alloprevotella	Alloprevotella species	sv-0424:192-21	15286
BAL13	CNA	Streptococcus infantis	viridans streptococci	sv-0034:192-23	195318
BAL13	CNA	Streptococcus mitis/oralis/pneumoniae/pseudopneumoniae	viridans streptococci	sv-0050:192-18	60286
BAL13	CNA	Streptococcus mitis/pneumoniae/pseudopneumoniae	viridans streptococci	sv-0017:183-21	56925
BAL13	CNA	Streptococcus oralis	viridans streptococci	sv-0110:192-18	55600
BAL13	CNA	Streptococcus mitis group, not Streptococcus pneumoniae	viridans streptococci	sv-0068:192-18	43889
BAL13	CNA	Streptococcus mitis/oralis/pneumoniae/pseudopneumoniae	viridans streptococci	sv-0022:183-14	39871
BAL13	CNA	Streptococcus mitis group, not Streptococcus pneumoniae	viridans streptococci	sv-0067:192-18	39179
BAL13	CNA	Streptococcus mitis/oralis/pneumoniae	viridans streptococci	sv-0164:192-18	27241
BAL13	CNA	Streptococcus mitis/oralis	viridans streptococci	sv-0184:192-18	26242
BAL13	CNA	Streptococcus mitis group, not Streptococcus pneumoniae	viridans streptococci	sv-0190:192-18	21146
BAL13	CNA	Granulicatella adiacens/para-adiacens	viridans streptococci	sv-0060:192-19	15225
BAL13	LKV	Alloprevotella	Alloprevotella species	sv-0072:192-21	45382
BAL13	LKV	Alloprevotella rava	Alloprevotella species	sv-0103:192-21	22234
BAL13	LKV	Alloprevotella rava	Alloprevotella species	sv-0165:192-21	15302
BAL13	LKV	Lactobacillus casei/rhamnosus	Lactobacillus species	sv-0131:192-14	59620
BAL13	LKV	Lactobacillus casei/rhamnosus	Lactobacillus species	sv-0512:192-22	21024
BAL13	LKV	Lactobacillus casei/rhamnosus	Lactobacillus species	sv-0538:192-22	18486
BAL13	LKV	Prevotella melaninogenica	Prevotella species	sv-0008:192-22	2606085
BAL13	SSA	Actinomyces odontolyticus	Actinomyces species	sv-0099:192-19	15296
BAL13	SSA	Actinomyces	Actinomyces species	sv-0436:192-23	10423
BAL13	SSA	Actinomyces naeslundii/viscosus	Actinomyces species	sv-0167:192-18	8338
BAL13	SSA	Actinomyces	Actinomyces species	sv-0096:192-18	4748
BAL13	SSA	Actinomyces genomosp. C2	Actinomyces species	sv-0653:192-23	4021
BAL13	SSA	Alloprevotella	Alloprevotella species	sv-0072:192-21	25561
BAL13	SSA	Alloprevotella rava	Alloprevotella species	sv-0103:192-21	16092
BAL13	SSA	Alloprevotella rava	Alloprevotella species	sv-0165:192-21	8786
BAL13	SSA	Prevotella melaninogenica	Prevotella species	sv-0008:192-22	10564
BAL13	SSA	Streptococcus infantis	viridans streptococci	sv-0034:192-23	401307
BAL13	SSA	Streptococcus salivarius/thermophilus	viridans streptococci	sv-0009:187-3	113390
BAL13	SSA	Streptococcus anginosus	viridans streptococci	sv-0168:192-23	88839
BAL13	SSA	Streptococcus oralis	viridans streptococci	sv-0110:192-18	46383
BAL13	SSA	Streptococcus mitis group, not Streptococcus pneumoniae	viridans streptococci	sv-0068:192-18	45906
BAL13	SSA	Streptococcus mitis group, not Streptococcus pneumoniae	viridans streptococci	sv-0067:192-18	40930
BAL13	SSA	Streptococcus mitis/pneumoniae/pseudopneumoniae	viridans streptococci	sv-0017:183-21	33116
BAL13	SSA	Streptococcus mitis/oralis/pneumoniae/pseudopneumoniae	viridans streptococci	sv-0022:183-14	29483
BAL13	SSA	Streptococcus mitis/oralis/pneumoniae/pseudopneumoniae	viridans streptococci	sv-0050:192-18	28845
BAL13	SSA	Streptococcus mitis/oralis	viridans streptococci	sv-0184:192-18	22618
BAL13	SSA	Streptococcus mitis/oralis/pneumoniae	viridans streptococci	sv-0164:192-18	22088
BAL13	SSA	Streptococcus mitis group, not Streptococcus pneumoniae	viridans streptococci	sv-0190:192-18	9676
BAL13	SSA	Gemella sanguinis	viridans streptococci	sv-0061:183-21	3553
BAL14	DIR	Rothia mucilaginosa	Rothia species	sv-0265:192-11	521
BAL14	DIR	Staphylococcus argenteus/aureus/simiae	Staphylococcus aureus	sv-0043:192-10	3838
BAL14	DIR	Staphylococcus aureus	Staphylococcus aureus	sv-0039:192-10	3961
BAL14	DIR	Staphylococcus aureus	Staphylococcus aureus	sv-0038:192-10	3967
BAL14	DIR	Staphylococcus argenteus/aureus/simiae	Staphylococcus aureus	sv-0003:176-10	12609
BAL14	DIR	Streptococcus mitis group, not Streptococcus pneumoniae	viridans streptococci	sv-0158:192-9	3427
BAL14	DIR	Streptococcus mitis/pneumoniae/pseudopneumoniae	viridans streptococci	sv-0065:192-13	3397
BAL14	DIR	Streptococcus oralis	viridans streptococci	sv-0094:192-15	3011
BAL14	DIR	Streptococcus salivarius/thermophilus	viridans streptococci	sv-0009:187-3	1074
BAL14	DIR	Streptococcus oralis	viridans streptococci	sv-0179:192-15	1042
BAL14	DIR	Streptococcus oralis	viridans streptococci	sv-0288:192-9	994
BAL14	DIR	Streptococcus sanguinis	viridans streptococci	sv-0330:192-9	479
BAL14	DIR	Streptococcus mitis/pseudopneumoniae	viridans streptococci	sv-0126:192-12	465
BAL14	DIR	Streptococcus mitis/oralis/pneumoniae/pseudopneumoniae	viridans streptococci	sv-0022:183-14	279
BAL14	BA	Rothia mucilaginosa	Rothia species	sv-0265:192-11	11533
BAL14	BA	Staphylococcus argenteus/aureus/simiae	Staphylococcus aureus	sv-0043:192-10	159851
BAL14	BA	Staphylococcus aureus	Staphylococcus aureus	sv-0039:192-10	175173
BAL14	BA	Staphylococcus aureus	Staphylococcus aureus	sv-0038:192-10	175405
BAL14	BA	Staphylococcus argenteus/aureus/simiae	Staphylococcus aureus	sv-0003:176-10	581081
BAL14	BA	Staphylococcus epidermidis	Staphylococcus, coagulase negative	sv-0005:180-10	13856
BAL14	BA	Staphylococcus	Staphylococcus, coagulase negative	sv-0321:176-11	3321
BAL14	BA	Staphylococcus epidermidis	Staphylococcus, coagulase negative	sv-0718:192-10	3246
BAL14	BA	Streptococcus salivarius/thermophilus	viridans streptococci	sv-0009:187-3	10912
BAL14	BA	Streptococcus mitis/pneumoniae/pseudopneumoniae	viridans streptococci	sv-0065:192-13	4186
BAL14	CA	Rothia mucilaginosa	Rothia species	sv-0265:192-11	42177
BAL14	CA	Staphylococcus argenteus/aureus/simiae	Staphylococcus aureus	sv-0043:192-10	382950
BAL14	CA	Staphylococcus aureus	Staphylococcus aureus	sv-0039:192-10	423148
BAL14	CA	Staphylococcus aureus	Staphylococcus aureus	sv-0038:192-10	425189
BAL14	CA	Staphylococcus argenteus/aureus/simiae	Staphylococcus aureus	sv-0003:176-10	1456539
BAL14	CA	Streptococcus salivarius/thermophilus	viridans streptococci	sv-0009:187-3	73485
BAL14	CA	Streptococcus sanguinis	viridans streptococci	sv-0330:192-9	2902
BAL14	CA	Abiotrophia	viridans streptococci	sv-1171:192-11	2631
BAL14	CA	Streptococcus oralis	viridans streptococci	sv-0094:192-15	2466
BAL14	BR	Actinomyces odontolyticus	Actinomyces species	sv-0220:195-5	5288
BAL14	BR	Actinomyces	Actinomyces species	sv-0681:192-9	4341
BAL14	BR	Actinomyces	Actinomyces species	sv-0830:192-15	4238
BAL14	BR	Actinomyces oris	Actinomyces species	sv-1142:192-15	2419
BAL14	BR	Campylobacter concisus	Campylobacter species	sv-0142:180-1	220781
BAL14	BR	Campylobacter	Campylobacter species	sv-1068:192-12	13725
BAL14	BR	Prevotella melaninogenica	Prevotella species	sv-0010:192-14	25988
BAL14	BR	Prevotella oris	Prevotella species	sv-0590:183-9	16003
BAL14	BR	Prevotella melaninogenica	Prevotella species	sv-0236:192-14	15347
BAL14	BR	Prevotella oris	Prevotella species	sv-1341:192-12	8953
BAL14	BR	Prevotella oris	Prevotella species	sv-1408:192-12	8062
BAL14	BR	Prevotella oris	Prevotella species	sv-1424:192-12	7884
BAL14	BR	Prevotella melaninogenica	Prevotella species	sv-0008:192-22	3900
BAL14	BR	Staphylococcus argenteus/aureus/simiae	Staphylococcus aureus	sv-0043:192-10	448144
BAL14	BR	Staphylococcus aureus	Staphylococcus aureus	sv-0038:192-10	473531
BAL14	BR	Staphylococcus aureus	Staphylococcus aureus	sv-0039:192-10	487959
BAL14	BR	Staphylococcus argenteus/aureus/simiae	Staphylococcus aureus	sv-0003:176-10	1670803
BAL14	BR	Veillonella parvula	Veillonella species	sv-0252:192-12	343856
BAL14	BR	Veillonella dispar/parvula	Veillonella species	sv-0268:192-12	338644
BAL14	BR	Veillonella dispar/parvula	Veillonella species	sv-0262:192-12	316706
BAL14	BR	Veillonella dispar/parvula	Veillonella species	sv-0281:192-12	276497
BAL14	BR	Veillonella atypica	Veillonella species	sv-0346:192-12	216703
BAL14	BR	Veillonella dispar/parvula	Veillonella species	sv-0112:180-4	201834
BAL14	BR	Veillonella atypica	Veillonella species	sv-0021:183-9	196191
BAL14	BR	Veillonella dispar/parvula	Veillonella species	sv-0069:180-4	109884
BAL14	BR	Veillonella dispar/parvula	Veillonella species	sv-0203:195-12	108731
BAL14	BR	Veillonella	Veillonella species	sv-0663:192-12	36103
BAL14	BR	Streptococcus mitis/pseudopneumoniae	viridans streptococci	sv-0126:192-12	1077084
BAL14	BR	Streptococcus salivarius/thermophilus	viridans streptococci	sv-0009:187-3	768075
BAL14	BR	Streptococcus mitis/pneumoniae/pseudopneumoniae	viridans streptococci	sv-0065:192-13	690112
BAL14	BR	Streptococcus oralis	viridans streptococci	sv-0094:192-15	424162
BAL14	BR	Streptococcus mitis	viridans streptococci	sv-0260:192-12	291872
BAL14	BR	Streptococcus mitis/oralis/pneumoniae/pseudopneumoniae	viridans streptococci	sv-0022:183-14	187106
BAL14	BR	Gemella haemolysans	viridans streptococci	sv-0172:192-13	172528
BAL14	BR	Streptococcus oralis	viridans streptococci	sv-0179:192-15	141525
BAL14	BR	Gemella sanguinis	viridans streptococci	sv-0061:183-21	86634
BAL14	BR	Streptococcus mitis group, not Streptococcus pneumoniae	viridans streptococci	sv-0158:192-9	63891
BAL14	BR	Streptococcus mitis/pneumoniae/pseudopneumoniae	viridans streptococci	sv-0017:183-21	60319
BAL14	BR	Gemella haemolysans	viridans streptococci	sv-0171:176-18	43800
BAL14	BR	Granulicatella adiacens/para-adiacens	viridans streptococci	sv-0060:192-19	38934
BAL14	BR	Gemella haemolysans/taiwanensis	viridans streptococci	sv-0083:194-7	37988
BAL14	BR	Granulicatella	viridans streptococci	sv-0124:183-11	34172
BAL14	BR	Streptococcus oralis	viridans streptococci	sv-0288:192-9	20184
BAL14	BR	Granulicatella	viridans streptococci	sv-0798:192-12	18488
BAL14	BR	Granulicatella	viridans streptococci	sv-0334:183-21	18366
BAL14	BR	Granulicatella adiacens/para-adiacens	viridans streptococci	sv-0828:192-12	17794
BAL14	BR	Granulicatella adiacens/para-adiacens	viridans streptococci	sv-0834:192-12	17466
BAL14	BR	Granulicatella adiacens	viridans streptococci	sv-0118:192-19	12872
BAL14	BR	Granulicatella adiacens/para-adiacens	viridans streptococci	sv-0138:192-19	12722
BAL14	BR	Streptococcus parasanguinis	viridans streptococci	sv-0163:183-23	9244
BAL14	BR	Granulicatella elegans	viridans streptococci	sv-0223:183-21	9122
BAL14	BR	Granulicatella elegans	viridans streptococci	sv-0825:192-9	7922
BAL14	BR	Granulicatella elegans	viridans streptococci	sv-0776:192-9	7847
BAL14	BR	Streptococcus sanguinis	viridans streptococci	sv-0330:192-9	7734
BAL14	BR	Streptococcus mitis/oralis/pneumoniae	viridans streptococci	sv-0164:192-18	7369
BAL14	BR	Gemella haemolysans/taiwanensis	viridans streptococci	sv-0146:183-21	7172
BAL14	BR	Granulicatella	viridans streptococci	sv-0717:192-9	5250
BAL14	BR	Streptococcus parasanguinis	viridans streptococci	sv-0202:176-13	4997
BAL14	BR	Streptococcus mitis group, not Streptococcus pneumoniae	viridans streptococci	sv-0078:195-13	4228
BAL14	BR	Granulicatella adiacens	viridans streptococci	sv-1571:192-12	2588
BAL14	CNA	Propionibacterium acnes (newly named as Cutibacterium acnes)	aerobic non-sporeforming gram positive rods	sv-0004:180-15	4177
BAL14	CNA	Staphylococcus argenteus/aureus/simiae	Staphylococcus aureus	sv-0043:192-10	163327
BAL14	CNA	Staphylococcus aureus	Staphylococcus aureus	sv-0039:192-10	187610
BAL14	CNA	Staphylococcus aureus	Staphylococcus aureus	sv-0038:192-10	193056
BAL14	CNA	Staphylococcus argenteus/aureus/simiae	Staphylococcus aureus	sv-0003:176-10	629158
BAL14	CNA	Staphylococcus epidermidis	Staphylococcus, coagulase negative	sv-0005:180-10	6848
BAL14	CNA	Staphylococcus epidermidis	Staphylococcus, coagulase negative	sv-1930:192-13	2256
BAL14	CNA	Streptococcus salivarius/thermophilus	viridans streptococci	sv-0009:187-3	1933852
BAL14	CNA	Streptococcus mitis/pneumoniae/pseudopneumoniae	viridans streptococci	sv-0065:192-13	808713
BAL14	CNA	Gemella haemolysans	viridans streptococci	sv-0172:192-13	373679
BAL14	CNA	Streptococcus oralis	viridans streptococci	sv-0094:192-15	136512
BAL14	CNA	Streptococcus mitis/pseudopneumoniae	viridans streptococci	sv-0126:192-12	124783
BAL14	CNA	Gemella haemolysans	viridans streptococci	sv-0171:176-18	86954
BAL14	CNA	Streptococcus parasanguinis	viridans streptococci	sv-0163:183-23	77977
BAL14	CNA	Streptococcus mitis/oralis/pneumoniae/pseudopneumoniae	viridans streptococci	sv-0022:183-14	74954
BAL14	CNA	Streptococcus oralis	viridans streptococci	sv-0179:192-15	43835
BAL14	CNA	Streptococcus parasanguinis	viridans streptococci	sv-0202:176-13	38100
BAL14	CNA	Streptococcus mitis	viridans streptococci	sv-0260:192-12	36912
BAL14	CNA	Gemella haemolysans/taiwanensis	viridans streptococci	sv-0083:194-7	35331
BAL14	CNA	Streptococcus mitis group, not Streptococcus pneumoniae	viridans streptococci	sv-0078:195-13	34563
BAL14	CNA	Streptococcus mitis group, not Streptococcus pneumoniae	viridans streptococci	sv-0158:192-9	30479
BAL14	CNA	Gemella sanguinis	viridans streptococci	sv-0061:183-21	29723
BAL14	CNA	Streptococcus mitis/pneumoniae/pseudopneumoniae	viridans streptococci	sv-0017:183-21	21404
BAL14	CNA	Streptococcus oralis	viridans streptococci	sv-0288:192-9	10442
BAL14	CNA	Streptococcus salivarius	viridans streptococci	sv-1475:192-13	4529
BAL14	CNA	Granulicatella adiacens/para-adiacens	viridans streptococci	sv-0138:192-19	4367
BAL14	CNA	Streptococcus mitis/oralis/pneumoniae	viridans streptococci	sv-0164:192-18	4154
BAL14	CNA	Streptococcus salivarius	viridans streptococci	sv-0984:192-15	4148
BAL14	CNA	Granulicatella	viridans streptococci	sv-0124:183-11	3963
BAL14	CNA	Granulicatella adiacens/para-adiacens	viridans streptococci	sv-0060:192-19	3300
BAL14	CNA	Granulicatella adiacens	viridans streptococci	sv-0118:192-19	3288
BAL14	LKV	Lactobacillus casei/rhamnosus	Lactobacillus species	sv-0131:192-14	485344
BAL14	LKV	Lactobacillus salivarius	Lactobacillus species	sv-0213:192-14	273090
BAL14	LKV	Lactobacillus casei/rhamnosus	Lactobacillus species	sv-0298:192-14	141099
BAL14	LKV	Prevotella melaninogenica	Prevotella species	sv-0010:192-14	2659590
BAL14	LKV	Prevotella melaninogenica	Prevotella species	sv-0008:192-22	737601
BAL14	LKV	Prevotella melaninogenica	Prevotella species	sv-0236:192-14	193526
BAL14	SSA	Actinomyces	Actinomyces species	sv-0830:192-15	15141
BAL14	SSA	Actinomyces oris	Actinomyces species	sv-1142:192-15	7594
BAL14	SSA	Actinomyces odontolyticus	Actinomyces species	sv-0220:195-5	7416
BAL14	SSA	Actinomyces	Actinomyces species	sv-0681:192-9	3216
BAL14	SSA	Propionibacterium acnes (newly named as Cutibacterium acnes)	aerobic non-sporeforming gram positive rods	sv-0004:180-15	8475
BAL14	SSA	Staphylococcus argenteus/aureus/simiae	Staphylococcus aureus	sv-0043:192-10	398091
BAL14	SSA	Staphylococcus aureus	Staphylococcus aureus	sv-0039:192-10	451097
BAL14	SSA	Staphylococcus aureus	Staphylococcus aureus	sv-0038:192-10	460566
BAL14	SSA	Staphylococcus argenteus/aureus/simiae	Staphylococcus aureus	sv-0003:176-10	1591725
BAL14	SSA	Streptococcus salivarius/thermophilus	viridans streptococci	sv-0009:187-3	1209647
BAL14	SSA	Streptococcus oralis	viridans streptococci	sv-0094:192-15	943978
BAL14	SSA	Streptococcus mitis/pneumoniae/pseudopneumoniae	viridans streptococci	sv-0065:192-13	839756
BAL14	SSA	Streptococcus mitis/oralis/pneumoniae/pseudopneumoniae	viridans streptococci	sv-0022:183-14	719128
BAL14	SSA	Streptococcus oralis	viridans streptococci	sv-0179:192-15	311766
BAL14	SSA	Streptococcus mitis/pneumoniae/pseudopneumoniae	viridans streptococci	sv-0017:183-21	209184
BAL14	SSA	Streptococcus mitis group, not Streptococcus pneumoniae	viridans streptococci	sv-0158:192-9	74569
BAL14	SSA	Streptococcus mitis/pseudopneumoniae	viridans streptococci	sv-0126:192-12	44616
BAL14	SSA	Streptococcus oralis	viridans streptococci	sv-0288:192-9	22397
BAL14	SSA	Streptococcus mitis/oralis/pneumoniae	viridans streptococci	sv-0164:192-18	18497
BAL14	SSA	Gemella sanguinis	viridans streptococci	sv-0061:183-21	16350
BAL14	SSA	Streptococcus mitis	viridans streptococci	sv-0260:192-12	14156
BAL14	SSA	Streptococcus salivarius	viridans streptococci	sv-0984:192-15	8962
BAL14	SSA	Gemella haemolysans/taiwanensis	viridans streptococci	sv-0083:194-7	7519
BAL14	SSA	Streptococcus parasanguinis	viridans streptococci	sv-0163:183-23	7331
BAL14	SSA	Gemella haemolysans	viridans streptococci	sv-0172:192-13	5231
BAL14	SSA	Streptococcus parasanguinis	viridans streptococci	sv-0202:176-13	4041
BAL14	SSA	Granulicatella adiacens/para-adiacens	viridans streptococci	sv-0138:192-19	3816
BAL14	SSA	Streptococcus mitis group, not Streptococcus pneumoniae	viridans streptococci	sv-0078:195-13	3122
BAL14	SSA	Granulicatella adiacens/para-adiacens	viridans streptococci	sv-0060:192-19	2606
BAL15	CA	Dermacoccus nishinomiyaensis	Dermacoccus species	sv-0027:192-3	816857
BAL15	BR	Propionibacterium acnes (newly named as Cutibacterium acnes)	aerobic non-sporeforming gram positive rods	sv-0004:180-15	942073
BAL15	BR	Staphylococcus aureus/pasteuri/warneri	Staphylococcus, coagulase negative	sv-0056:192-4	1383807
BAL15	BR	Staphylococcus aureus/pasteuri/warneri	Staphylococcus, coagulase negative	sv-0205:192-4	220887
BAL15	BR	Staphylococcus aureus/pasteuri/warneri	Staphylococcus, coagulase negative	sv-0443:192-4	25220
BAL15	BR	Staphylococcus epidermidis	Staphylococcus, coagulase negative	sv-0005:180-10	131590
BAL15	BR	Staphylococcus epidermidis	Staphylococcus, coagulase negative	sv-0445:192-4	33110
BAL15	CNA	Propionibacterium acnes (newly named as Cutibacterium acnes)	aerobic non-sporeforming gram positive rods	sv-0004:180-15	25758
BAL16	DIR	Actinomyces odontolyticus	Actinomyces species	sv-0220:195-5	259
BAL16	DIR	Actinomyces odontolyticus	Actinomyces species	sv-0062:194-13	155
BAL16	DIR	Fusobacterium periodonticum	Fusobacterium species	sv-0137:194-4	1021
BAL16	DIR	Fusobacterium hwasookii/periodonticum	Fusobacterium species	sv-0077:195-4	360
BAL16	DIR	Fusobacterium	Fusobacterium species	sv-0314:194-4	353
BAL16	DIR	Haemophilus parainfluenzae	Haemophilus species	sv-0016:195-11	624
BAL16	DIR	Neisseria	Neisseria species	sv-0031:194-2	2044
BAL16	DIR	Neisseria	Neisseria species	sv-0045:194-2	2007
BAL16	DIR	Porphyromonas pasteri	Porphyromonas species	sv-0026:183-22	888
BAL16	DIR	Porphyromonas pasteri	Porphyromonas species	sv-0089:183-23	378
BAL16	DIR	Prevotella melaninogenica	Prevotella species	sv-0008:192-22	702
BAL16	DIR	Prevotella melaninogenica	Prevotella species	sv-0002:180-6	349
BAL16	DIR	Prevotella nanceiensis	Prevotella species	sv-0091:194-6	242
BAL16	DIR	Prevotella nanceiensis	Prevotella species	sv-0100:194-6	228
BAL16	DIR	Veillonella	Veillonella species	sv-0162:183-20	992
BAL16	DIR	Veillonella dispar/parvula	Veillonella species	sv-0135:176-12	722
BAL16	DIR	Veillonella atypica	Veillonella species	sv-0021:183-9	718
BAL16	DIR	Veillonella atypica	Veillonella species	sv-0365:194-4	352
BAL16	DIR	Veillonella atypica	Veillonella species	sv-0246:194-4	311
BAL16	DIR	Veillonella dispar	Veillonella species	sv-0101:192-20	269
BAL16	DIR	Streptococcus mitis group, not Streptococcus pneumoniae	viridans streptococci	sv-0114:194-1	6459
BAL16	DIR	Streptococcus mitis/pneumoniae/pseudopneumoniae	viridans streptococci	sv-0017:183-21	2380
BAL16	DIR	Gemella haemolysans/taiwanensis	viridans streptococci	sv-0083:194-7	1726
BAL16	DIR	Streptococcus mitis group, not Streptococcus pneumoniae	viridans streptococci	sv-0092:194-7	1176
BAL16	DIR	Streptococcus salivarius	viridans streptococci	sv-0011:194-11	1171
BAL16	DIR	Gemella haemolysans/taiwanensis	viridans streptococci	sv-0146:183-21	463
BAL16	DIR	Streptococcus genomosp. C6;Streptococcus parasanguinis	viridans streptococci	sv-0055:194-4	353
BAL16	DIR	Granulicatella adiacens/para-adiacens	viridans streptococci	sv-0060:192-19	340
BAL16	DIR	Gemella sanguinis	viridans streptococci	sv-0061:183-21	304
BAL16	DIR	Granulicatella	viridans streptococci	sv-0124:183-11	299
BAL16	DIR	Streptococcus oralis	viridans streptococci	sv-0161:194-5	211
BAL16	DIR	Gemella sanguinis	viridans streptococci	sv-0116:183-21	163
BAL16	DIR	Streptococcus parasanguinis	viridans streptococci	sv-0153:194-5	153
BAL16	BA	Bacillus niabensis	Bacillus species, not anthracis	sv-0458:194-2	54361
BAL16	BA	Bacillus halosaccharovorans/niabensis	Bacillus species, not anthracis	sv-0925:194-2	8883
BAL16	BA	Bacillus	Bacillus species, not anthracis	sv-0941:194-2	8564
BAL16	BA	Bacillus	Bacillus species, not anthracis	sv-0965:194-2	8138
BAL16	BA	Bacillus halosaccharovorans/niabensis	Bacillus species, not anthracis	sv-0957:194-2	7884
BAL16	BA	Bacillus halosaccharovorans/niabensis	Bacillus species, not anthracis	sv-1006:194-2	7584
BAL16	BA	Bacillus niabensis	Bacillus species, not anthracis	sv-1075:194-2	6773
BAL16	BA	Bacillus	Bacillus species, not anthracis	sv-1167:194-2	5756
BAL16	BA	Neisseria	Neisseria species	sv-0031:194-2	1331438
BAL16	BA	Neisseria	Neisseria species	sv-0045:194-2	1241588
BAL16	BA	Neisseria elongata	Neisseria species	sv-0645:194-2	15234
BAL16	BA	Rothia mucilaginosa	Rothia species	sv-0019:180-11	95883
BAL16	BA	Rothia mucilaginosa	Rothia species	sv-0012:180-2	87534
BAL16	BA	Rothia dentocariosa	Rothia species	sv-0384:183-11	3380
BAL16	BA	Streptococcus mitis group, not Streptococcus pneumoniae	viridans streptococci	sv-0092:194-7	57352
BAL16	BA	Streptococcus mitis/pneumoniae/pseudopneumoniae	viridans streptococci	sv-0017:183-21	21483
BAL16	BA	Gemella haemolysans/taiwanensis	viridans streptococci	sv-0083:194-7	21412
BAL16	BA	Streptococcus salivarius	viridans streptococci	sv-0309:194-7	14438
BAL16	BA	Streptococcus genomosp. C6;Streptococcus parasanguinis	viridans streptococci	sv-0055:194-4	14269
BAL16	BA	Streptococcus mitis group, not Streptococcus pneumoniae	viridans streptococci	sv-0114:194-1	11705
BAL16	BA	Gemella haemolysans/taiwanensis	viridans streptococci	sv-0146:183-21	8503
BAL16	BA	Streptococcus infantis	viridans streptococci	sv-0657:194-2	7917
BAL16	BA	Streptococcus infantis	viridans streptococci	sv-0075:194-5	7481
BAL16	BA	Streptococcus oralis	viridans streptococci	sv-0161:194-5	3698
BAL16	BA	Streptococcus parasanguinis	viridans streptococci	sv-0153:194-5	3009
BAL16	BA	Streptococcus parasanguinis	viridans streptococci	sv-0148:194-5	2714
BAL16	BA	Streptococcus infantis/oralis/pseudopneumoniae	viridans streptococci	sv-0381:176-12	2681
BAL16	BA	Streptococcus mitis group, not Streptococcus pneumoniae	viridans streptococci	sv-0518:194-5	2367
BAL16	CA	Actinomyces odontolyticus	Actinomyces species	sv-0220:195-5	161400
BAL16	CA	Actinomyces graevenitzii	Actinomyces species	sv-0931:195-1	17550
BAL16	CA	Dermacoccus nishinomiyaensis	Dermacoccus species	sv-0027:192-3	182550
BAL16	CA	Haemophilus parainfluenzae	Haemophilus species	sv-0016:195-11	22275150
BAL16	CA	Haemophilus parainfluenzae	Haemophilus species	sv-0102:183-19	4190850
BAL16	CA	Haemophilus parainfluenzae	Haemophilus species	sv-0036:183-19	3925200
BAL16	CA	Haemophilus parainfluenzae	Haemophilus species	sv-0606:194-3	803100
BAL16	CA	Haemophilus parainfluenzae	Haemophilus species	sv-0559:194-3	802650
BAL16	CA	Neisseria	Neisseria species	sv-0031:194-2	32107050
BAL16	CA	Neisseria	Neisseria species	sv-0045:194-2	29395200
BAL16	CA	Rothia mucilaginosa	Rothia species	sv-0012:180-2	516750
BAL16	CA	Rothia mucilaginosa	Rothia species	sv-0019:180-11	344250
BAL16	CA	Granulicatella adiacens/para-adiacens	viridans streptococci	sv-0060:192-19	1042650
BAL16	CA	Granulicatella	viridans streptococci	sv-0124:183-11	1016700
BAL16	CA	Streptococcus gordonii	viridans streptococci	sv-0287:183-23	657000
BAL16	CA	Streptococcus genomosp. C6;Streptococcus parasanguinis	viridans streptococci	sv-0055:194-4	250500
BAL16	CA	Granulicatella adiacens/para-adiacens	viridans streptococci	sv-0668:194-1	227250
BAL16	CA	Streptococcus salivarius	viridans streptococci	sv-0309:194-7	205350
BAL16	CA	Granulicatella adiacens/para-adiacens	viridans streptococci	sv-1098:194-3	204150
BAL16	CA	Streptococcus mitis/pneumoniae/pseudopneumoniae	viridans streptococci	sv-0017:183-21	111300
BAL16	CA	Streptococcus mitis group, not Streptococcus pneumoniae	viridans streptococci	sv-0092:194-7	103050
BAL16	CA	Streptococcus cristatus	viridans streptococci	sv-0193:176-20	89400
BAL16	CA	Granulicatella adiacens	viridans streptococci	sv-0118:192-19	84150
BAL16	CA	Streptococcus mitis group, not Streptococcus pneumoniae	viridans streptococci	sv-0247:194-4	81300
BAL16	CA	Streptococcus oralis	viridans streptococci	sv-0161:194-5	79650
BAL16	CA	Streptococcus infantis	viridans streptococci	sv-0075:194-5	61800
BAL16	CA	Streptococcus mitis group, not Streptococcus pneumoniae	viridans streptococci	sv-1055:194-1	61500
BAL16	CA	Gemella haemolysans/taiwanensis	viridans streptococci	sv-0083:194-7	60300
BAL16	CA	Streptococcus mitis group, not Streptococcus pneumoniae	viridans streptococci	sv-0114:194-1	54450
BAL16	CA	Granulicatella	viridans streptococci	sv-1046:194-1	51150
BAL16	CA	Granulicatella adiacens	viridans streptococci	sv-2063:194-3	39450
BAL16	CA	Streptococcus salivarius	viridans streptococci	sv-0011:194-11	33750
BAL16	CA	Granulicatella adiacens	viridans streptococci	sv-1803:194-1	31500
BAL16	CA	Streptococcus salivarius	viridans streptococci	sv-0601:194-5	24000
BAL16	CA	Gemella haemolysans/taiwanensis	viridans streptococci	sv-0146:183-21	22350
BAL16	CA	Streptococcus gordonii	viridans streptococci	sv-0389:176-18	22350
BAL16	CA	Streptococcus cristatus/sanguinis	viridans streptococci	sv-0422:194-4	20550
BAL16	CA	Gemella sanguinis	viridans streptococci	sv-0061:183-21	20100
BAL16	CA	Streptococcus parasanguinis	viridans streptococci	sv-0148:194-5	19350
BAL16	CA	Streptococcus mitis group, not Streptococcus pneumoniae	viridans streptococci	sv-0353:194-7	19350
BAL16	CA	Streptococcus parasanguinis	viridans streptococci	sv-0153:194-5	17250
BAL16	BR	Actinomyces odontolyticus	Actinomyces species	sv-0220:195-5	1155900
BAL16	BR	Actinomyces odontolyticus	Actinomyces species	sv-0062:194-13	59550
BAL16	BR	Actinomyces	Actinomyces species	sv-0357:195-5	43200
BAL16	BR	Actinomyces	Actinomyces species	sv-1403:194-1	36900
BAL16	BR	Actinomyces odontolyticus	Actinomyces species	sv-0393:192-21	36000
BAL16	BR	Actinomyces odontolyticus	Actinomyces species	sv-1085:194-1	30900
BAL16	BR	Actinomyces	Actinomyces species	sv-1455:194-5	26850
BAL16	BR	Actinomyces	Actinomyces species	sv-0436:192-23	18450
BAL16	BR	Propionibacterium acnes (newly named as Cutibacterium acnes)	aerobic non-sporeforming gram positive rods	sv-0004:180-15	117900
BAL16	BR	Atopobium	Atopobium species	sv-0753:183-12	15900
BAL16	BR	Capnocytophaga gingivalis	Capnocytophaga species	sv-0360:194-4	1496550
BAL16	BR	Capnocytophaga	Capnocytophaga species	sv-0589:194-1	280950
BAL16	BR	Capnocytophaga	Capnocytophaga species	sv-0639:194-1	270300
BAL16	BR	Capnocytophaga	Capnocytophaga species	sv-0636:194-1	246900
BAL16	BR	Fusobacterium periodonticum	Fusobacterium species	sv-0137:194-4	11431950
BAL16	BR	Fusobacterium hwasookii/periodonticum	Fusobacterium species	sv-0077:195-4	3912300
BAL16	BR	Fusobacterium	Fusobacterium species	sv-0314:194-4	3036300
BAL16	BR	Selenomonadales	higher_rank	sv-3904:194-4	15300
BAL16	BR	Porphyromonas pasteri	Porphyromonas species	sv-0026:183-22	27461700
BAL16	BR	Porphyromonas pasteri	Porphyromonas species	sv-0089:183-23	8567700
BAL16	BR	Prevotella nanceiensis	Prevotella species	sv-0091:194-6	15750
BAL16	BR	Solobacterium moorei	Solobacterium moorei	sv-0451:176-15	100200
BAL16	BR	Staphylococcus aureus/pasteuri/warneri	Staphylococcus, coagulase negative	sv-0056:192-4	96450
BAL16	BR	Staphylococcus aureus/pasteuri/warneri	Staphylococcus, coagulase negative	sv-0205:192-4	15450
BAL16	BR	Veillonella atypica	Veillonella species	sv-0021:183-9	4405500
BAL16	BR	Veillonella	Veillonella species	sv-0162:183-20	2148750
BAL16	BR	Veillonella atypica	Veillonella species	sv-0246:194-4	2054700
BAL16	BR	Veillonella atypica	Veillonella species	sv-0365:194-4	1947000
BAL16	BR	Veillonella dispar/parvula	Veillonella species	sv-0281:192-12	653550
BAL16	BR	Veillonella dispar/parvula	Veillonella species	sv-0759:194-4	447000
BAL16	BR	Veillonella rodentium	Veillonella species	sv-0637:194-4	406050
BAL16	BR	Veillonella dispar/parvula	Veillonella species	sv-0135:176-12	358350
BAL16	BR	Veillonella dispar	Veillonella species	sv-0101:192-20	195600
BAL16	BR	Veillonella dispar/parvula	Veillonella species	sv-0112:180-4	182550
BAL16	BR	Veillonella parvula	Veillonella species	sv-0214:195-1	28200
BAL16	BR	Streptococcus genomosp. C6;Streptococcus parasanguinis	viridans streptococci	sv-0055:194-4	15815850
BAL16	BR	Streptococcus mitis/pneumoniae/pseudopneumoniae	viridans streptococci	sv-0017:183-21	5528550
BAL16	BR	Streptococcus mitis group, not Streptococcus pneumoniae	viridans streptococci	sv-0247:194-4	5157300
BAL16	BR	Streptococcus oralis	viridans streptococci	sv-0161:194-5	3027750
BAL16	BR	Streptococcus salivarius	viridans streptococci	sv-0309:194-7	1405950
BAL16	BR	Streptococcus gordonii	viridans streptococci	sv-0287:183-23	900900
BAL16	BR	Gemella sanguinis	viridans streptococci	sv-0061:183-21	575100
BAL16	BR	Streptococcus cristatus/sanguinis	viridans streptococci	sv-0422:194-4	437850
BAL16	BR	Streptococcus mitis group, not Streptococcus pneumoniae	viridans streptococci	sv-0092:194-7	428250
BAL16	BR	Streptococcus cristatus	viridans streptococci	sv-0193:176-20	377850
BAL16	BR	Gemella haemolysans/taiwanensis	viridans streptococci	sv-0083:194-7	375450
BAL16	BR	Streptococcus mitis group, not Streptococcus pneumoniae	viridans streptococci	sv-0353:194-7	339900
BAL16	BR	Streptococcus mitis group, not Streptococcus pneumoniae	viridans streptococci	sv-0114:194-1	335550
BAL16	BR	Streptococcus mitis/oralis/pneumoniae/pseudopneumoniae	viridans streptococci	sv-0022:183-14	245250
BAL16	BR	Granulicatella adiacens/para-adiacens	viridans streptococci	sv-0060:192-19	198150
BAL16	BR	Gemella haemolysans/taiwanensis	viridans streptococci	sv-0146:183-21	195450
BAL16	BR	Streptococcus oralis	viridans streptococci	sv-0649:194-4	184500
BAL16	BR	Gemella haemolysans	viridans streptococci	sv-0171:176-18	182850
BAL16	BR	Streptococcus parasanguinis	viridans streptococci	sv-0153:194-5	172350
BAL16	BR	Streptococcus parasanguinis	viridans streptococci	sv-0148:194-5	170700
BAL16	BR	Streptococcus parasanguinis	viridans streptococci	sv-0163:183-23	140550
BAL16	BR	Streptococcus oralis	viridans streptococci	sv-0288:192-9	108450
BAL16	BR	Gemella haemolysans	viridans streptococci	sv-1091:194-5	67950
BAL16	BR	Gemella sanguinis	viridans streptococci	sv-0116:183-21	67200
BAL16	BR	Granulicatella adiacens/para-adiacens	viridans streptococci	sv-0668:194-1	52500
BAL16	BR	Granulicatella	viridans streptococci	sv-0124:183-11	49500
BAL16	BR	Streptococcus infantis	viridans streptococci	sv-0075:194-5	29100
BAL16	BR	Streptococcus salivarius	viridans streptococci	sv-0936:194-1	27150
BAL16	BR	Streptococcus salivarius	viridans streptococci	sv-0011:194-11	17100
BAL16	CNA	Actinomyces odontolyticus	Actinomyces species	sv-0062:194-13	3353
BAL16	CNA	Propionibacterium acnes (newly named as Cutibacterium acnes)	aerobic non-sporeforming gram positive rods	sv-0004:180-15	4959
BAL16	CNA	Solobacterium moorei	Solobacterium moorei	sv-0405:195-7	7291
BAL16	CNA	Streptococcus infantis	viridans streptococci	sv-0075:194-5	656141
BAL16	CNA	Streptococcus parasanguinis	viridans streptococci	sv-0153:194-5	283232
BAL16	CNA	Streptococcus parasanguinis	viridans streptococci	sv-0148:194-5	261868
BAL16	CNA	Streptococcus genomosp. C6;Streptococcus parasanguinis	viridans streptococci	sv-0055:194-4	250068
BAL16	CNA	Streptococcus mitis/pneumoniae/pseudopneumoniae	viridans streptococci	sv-0017:183-21	196341
BAL16	CNA	Streptococcus oralis	viridans streptococci	sv-0161:194-5	122988
BAL16	CNA	Streptococcus mitis group, not Streptococcus pneumoniae	viridans streptococci	sv-0092:194-7	64109
BAL16	CNA	Streptococcus mitis group, not Streptococcus pneumoniae	viridans streptococci	sv-0114:194-1	52856
BAL16	CNA	Streptococcus mitis group, not Streptococcus pneumoniae	viridans streptococci	sv-0518:194-5	23115
BAL16	CNA	Gemella sanguinis	viridans streptococci	sv-0061:183-21	18982
BAL16	CNA	Gemella haemolysans/taiwanensis	viridans streptococci	sv-0083:194-7	14759
BAL16	CNA	Streptococcus salivarius	viridans streptococci	sv-0601:194-5	14321
BAL16	CNA	Gemella sanguinis	viridans streptococci	sv-0116:183-21	13718
BAL16	CNA	Streptococcus salivarius	viridans streptococci	sv-0309:194-7	9897
BAL16	CNA	Streptococcus salivarius/thermophilus	viridans streptococci	sv-0009:187-3	6968
BAL16	CNA	Streptococcus mitis group, not Streptococcus pneumoniae	viridans streptococci	sv-0247:194-4	5979
BAL16	CNA	Gemella haemolysans	viridans streptococci	sv-0171:176-18	5938
BAL16	CNA	Granulicatella	viridans streptococci	sv-0124:183-11	5538
BAL16	CNA	Streptococcus gordonii	viridans streptococci	sv-0287:183-23	4997
BAL16	CNA	Gemella haemolysans/taiwanensis	viridans streptococci	sv-0146:183-21	4800
BAL16	CNA	Streptococcus mitis/oralis/pneumoniae/pseudopneumoniae	viridans streptococci	sv-0022:183-14	4691
BAL16	CNA	Gemella	viridans streptococci	sv-0939:194-5	3362
BAL16	CNA	Streptococcus infantis/oralis/pseudopneumoniae	viridans streptococci	sv-0381:176-12	3147
BAL16	CNA	Streptococcus oralis	viridans streptococci	sv-0288:192-9	3059
BAL16	LKV	Prevotellaceae	higher_rank	sv-0209:194-6	117519
BAL16	LKV	Prevotellaceae	higher_rank	sv-0212:194-6	114656
BAL16	LKV	Porphyromonas pasteri	Porphyromonas species	sv-0026:183-22	102958
BAL16	LKV	Porphyromonas pasteri	Porphyromonas species	sv-0089:183-23	33960
BAL16	LKV	Prevotella nanceiensis	Prevotella species	sv-0100:194-6	383021
BAL16	LKV	Prevotella nanceiensis	Prevotella species	sv-0091:194-6	367841
BAL16	LKV	Prevotella	Prevotella species	sv-0133:194-6	241787
BAL16	LKV	Prevotella salivae	Prevotella species	sv-0152:194-6	71447
BAL16	LKV	Prevotella melaninogenica	Prevotella species	sv-0008:192-22	47987
BAL16	LKV	Prevotella	Prevotella species	sv-0250:194-6	37388
BAL16	LKV	Prevotella	Prevotella species	sv-0166:176-15	32074
BAL16	LKV	Prevotella	Prevotella species	sv-0308:194-6	30624
BAL16	LKV	Prevotella histicola	Prevotella species	sv-0007:180-12	30225
BAL16	LKV	Prevotella melaninogenica	Prevotella species	sv-0002:180-6	6812
BAL16	SSA	Actinomyces odontolyticus	Actinomyces species	sv-0220:195-5	8265
BAL16	SSA	Actinomyces odontolyticus	Actinomyces species	sv-0062:194-13	5246
BAL16	SSA	Prevotella salivae	Prevotella species	sv-0152:194-6	43749
BAL16	SSA	Prevotella	Prevotella species	sv-0166:176-15	21198
BAL16	SSA	Prevotella	Prevotella species	sv-0250:194-6	20766
BAL16	SSA	Prevotella	Prevotella species	sv-0308:194-6	18217
BAL16	SSA	Streptococcus mitis group, not Streptococcus pneumoniae	viridans streptococci	sv-0092:194-7	260191
BAL16	SSA	Streptococcus mitis/pneumoniae/pseudopneumoniae	viridans streptococci	sv-0017:183-21	158377
BAL16	SSA	Streptococcus infantis	viridans streptococci	sv-0075:194-5	103158
BAL16	SSA	Gemella haemolysans/taiwanensis	viridans streptococci	sv-0083:194-7	85066
BAL16	SSA	Streptococcus oralis	viridans streptococci	sv-0161:194-5	49696
BAL16	SSA	Streptococcus genomosp. C6;Streptococcus parasanguinis	viridans streptococci	sv-0055:194-4	31870
BAL16	SSA	Gemella haemolysans/taiwanensis	viridans streptococci	sv-0146:183-21	27492
BAL16	SSA	Streptococcus mitis group, not Streptococcus pneumoniae	viridans streptococci	sv-0353:194-7	22097
BAL16	SSA	Streptococcus mitis group, not Streptococcus pneumoniae	viridans streptococci	sv-0114:194-1	17333
BAL16	SSA	Streptococcus genomosp. C5;Streptococcus mitis group, not Streptococcus pneumoniae;Streptococcus pseudopneumoniae	viridans streptococci	sv-0041:176-4	17093
BAL16	SSA	Streptococcus salivarius	viridans streptococci	sv-0309:194-7	13242
BAL16	SSA	Streptococcus mitis group, not Streptococcus pneumoniae	viridans streptococci	sv-0421:194-7	9226
BAL16	SSA	Streptococcus parasanguinis	viridans streptococci	sv-0163:183-23	7657
BAL16	SSA	Gemella sanguinis	viridans streptococci	sv-0061:183-21	6359
BAL16	SSA	Streptococcus genomosp. C3;Streptococcus mitis group, not Streptococcus pneumoniae	viridans streptococci	sv-0025:176-23	6340
BAL16	SSA	Streptococcus gordonii	viridans streptococci	sv-0287:183-23	5286
BAL16	SSA	Streptococcus mitis group, not Streptococcus pneumoniae	viridans streptococci	sv-0247:194-4	4055
BAL16	SSA	Streptococcus mitis/oralis/pneumoniae/pseudopneumoniae	viridans streptococci	sv-0022:183-14	3725
BAL16	SSA	Streptococcus australis	viridans streptococci	sv-0274:192-20	3201
BAL16	SSA	Streptococcus cristatus	viridans streptococci	sv-0193:176-20	2953
BAL17	DIR	Actinomyces odontolyticus	Actinomyces species	sv-0062:194-13	32
BAL17	DIR	Actinomyces	Actinomyces species	sv-0210:194-13	29
BAL17	DIR	Actinomyces	Actinomyces species	sv-0254:194-13	12
BAL17	DIR	Actinomyces	Actinomyces species	sv-0398:194-13	7
BAL17	DIR	Campylobacter	Campylobacter species	sv-0178:194-12	25
BAL17	DIR	Capnocytophaga;Paraprevotella	Capnocytophaga species	sv-0408:194-9	38
BAL17	DIR	Capnocytophaga;Paraprevotella	Capnocytophaga species	sv-0457:194-9	28
BAL17	DIR	Fusobacterium hwasookii/periodonticum	Fusobacterium species	sv-0077:195-4	41
BAL17	DIR	Tropheryma whipplei	Tropheryma whipplei	sv-0079:194-9	751
BAL17	DIR	Veillonella atypica	Veillonella species	sv-0021:183-9	18
BAL17	DIR	Veillonella dispar/parvula	Veillonella species	sv-0112:180-4	16
BAL17	DIR	Veillonella parvula	Veillonella species	sv-0214:195-1	14
BAL17	BA	Streptococcus salivarius	viridans streptococci	sv-0011:194-11	92882
BAL17	BA	Streptococcus genomosp. C1;Streptococcus parasanguinis	viridans streptococci	sv-0049:194-10	80766
BAL17	BA	Streptococcus mitis group, not Streptococcus pneumoniae	viridans streptococci	sv-0149:194-10	28092
BAL17	CA	Dermabacter vaginalis	Dermabacter species	sv-0120:194-11	338534
BAL17	CA	Dermabacter;Helcobacillus	Dermabacter species	sv-0191:194-11	150962
BAL17	CA	Streptococcus salivarius	viridans streptococci	sv-0011:194-11	1153566
BAL17	CA	Streptococcus gordonii	viridans streptococci	sv-0224:194-11	77540
BAL17	CA	Streptococcus parasanguinis	viridans streptococci	sv-0148:194-5	42008
BAL17	CA	Streptococcus salivarius	viridans streptococci	sv-0817:194-11	2716
BAL17	BR	Actinomyces odontolyticus	Actinomyces species	sv-0062:194-13	144730
BAL17	BR	Actinomyces	Actinomyces species	sv-0210:194-13	13169
BAL17	BR	Actinomyces graevenitzii	Actinomyces species	sv-0354:194-13	4408
BAL17	BR	Atopobium parvulum	Atopobium species	sv-0317:194-13	6998
BAL17	BR	Campylobacter	Campylobacter species	sv-0178:194-12	78557
BAL17	BR	Prevotella melaninogenica	Prevotella species	sv-0002:180-6	130084
BAL17	BR	Prevotella melaninogenica	Prevotella species	sv-0185:194-12	81104
BAL17	BR	Prevotella melaninogenica	Prevotella species	sv-0229:194-12	55962
BAL17	BR	Prevotella nanceiensis	Prevotella species	sv-0066:194-15	29404
BAL17	BR	Prevotella	Prevotella species	sv-0117:195-18	23537
BAL17	BR	Prevotella nanceiensis	Prevotella species	sv-0091:194-6	22171
BAL17	BR	Prevotella melaninogenica	Prevotella species	sv-0008:192-22	5453
BAL17	BR	Prevotella nanceiensis	Prevotella species	sv-0702:194-12	3713
BAL17	BR	Veillonella atypica	Veillonella species	sv-0021:183-9	165186
BAL17	BR	Veillonella atypica	Veillonella species	sv-0227:194-12	54080
BAL17	BR	Veillonella atypica	Veillonella species	sv-0169:194-12	50285
BAL17	BR	Veillonella dispar/parvula	Veillonella species	sv-0112:180-4	12379
BAL17	BR	Veillonella denticariosi/dispar/parvula	Veillonella species	sv-0057:180-4	7913
BAL17	BR	Veillonella dispar/parvula	Veillonella species	sv-0135:176-12	5281
BAL17	CNA	Actinomyces odontolyticus	Actinomyces species	sv-0062:194-13	100880
BAL17	CNA	Actinomyces	Actinomyces species	sv-0264:194-13	17518
BAL17	CNA	Actinomyces	Actinomyces species	sv-0210:194-13	16637
BAL17	CNA	Actinomyces	Actinomyces species	sv-0254:194-13	9990
BAL17	CNA	Actinomyces graevenitzii	Actinomyces species	sv-0354:194-13	5826
BAL17	CNA	Actinomyces	Actinomyces species	sv-0398:194-13	3303
BAL17	CNA	Actinomyces lingnae/marseillensis/pacaensis	Actinomyces species	sv-0306:194-13	2356
BAL17	CNA	Propionibacterium acnes (newly named as Cutibacterium acnes)	aerobic non-sporeforming gram positive rods	sv-0004:180-15	103353
BAL17	CNA	Atopobium parvulum	Atopobium species	sv-0317:194-13	5627
BAL17	CNA	Streptococcus salivarius	viridans streptococci	sv-0011:194-11	70988
BAL17	SSA	Actinomyces	Actinomyces species	sv-0254:194-13	14544
BAL17	SSA	Actinomyces odontolyticus	Actinomyces species	sv-0062:194-13	12017
BAL17	SSA	Actinomyces	Actinomyces species	sv-0398:194-13	5067
BAL17	SSA	Actinomyces lingnae/marseillensis/pacaensis	Actinomyces species	sv-0306:194-13	3942
BAL17	SSA	Atopobium parvulum	Atopobium species	sv-0317:194-13	3106
BAL17	SSA	[no blast result]	no_blast_result	sv-0425:194-15	12122
BAL17	SSA	Oribacterium sinus	Oribacterium species	sv-0263:194-15	26958
BAL17	SSA	Oribacterium	Oribacterium species	sv-0520:194-15	7056
BAL17	SSA	Prevotella nanceiensis	Prevotella species	sv-0066:194-15	191459
BAL17	SSA	Selenomonas sputigena	Selenomonas species	sv-0121:183-13	52711
BAL17	SSA	Selenomonas sputigena	Selenomonas species	sv-0325:194-15	24835
BAL17	SSA	Streptococcus salivarius	viridans streptococci	sv-0011:194-11	406144
BAL17	NTC	Prevotella nanceiensis	Prevotella species	sv-0066:194-15	399932
BAL19	DIR	Actinomyces	Actinomyces species	sv-0261:192-20	665
BAL19	DIR	Actinomyces odontolyticus	Actinomyces species	sv-0220:195-5	595
BAL19	DIR	Campylobacter	Campylobacter species	sv-0216:195-1	2728
BAL19	DIR	Fusobacterium hwasookii/periodonticum	Fusobacterium species	sv-0077:195-4	1749
BAL19	DIR	Fusobacterium periodonticum	Fusobacterium species	sv-0238:195-4	868
BAL19	DIR	Fusobacterium periodonticum	Fusobacterium species	sv-0222:195-4	585
BAL19	DIR	Fusobacterium periodonticum	Fusobacterium species	sv-0137:194-4	435
BAL19	DIR	Haemophilus parainfluenzae	Haemophilus species	sv-0134:195-1	4236
BAL19	DIR	Haemophilus parainfluenzae	Haemophilus species	sv-0023:176-19	2309
BAL19	DIR	Haemophilus parainfluenzae	Haemophilus species	sv-0016:195-11	2288
BAL19	DIR	Haemophilus parainfluenzae	Haemophilus species	sv-0304:195-1	1106
BAL19	DIR	Megasphaera genomosp. C1;Megasphaera micronuciformis	Megasphaera species	sv-0051:187-4	1399
BAL19	DIR	Megasphaera genomosp. C1;Megasphaera micronuciformis	Megasphaera species	sv-0097:195-4	1354
BAL19	DIR	Neisseria	Neisseria species	sv-0020:195-2	2274
BAL19	DIR	[no blast result]	no_blast_result	sv-0441:195-1	805
BAL19	DIR	Porphyromonas	Porphyromonas species	sv-0139:195-4	1924
BAL19	DIR	Porphyromonas pasteri	Porphyromonas species	sv-0144:195-4	1611
BAL19	DIR	Porphyromonas pasteri	Porphyromonas species	sv-0089:183-23	802
BAL19	DIR	Prevotella melaninogenica	Prevotella species	sv-0002:180-6	9803
BAL19	DIR	Prevotella pallens	Prevotella species	sv-0086:195-7	3707
BAL19	DIR	Prevotella melaninogenica	Prevotella species	sv-0010:192-14	3046
BAL19	DIR	Prevotella nanceiensis	Prevotella species	sv-0091:194-6	1804
BAL19	DIR	Prevotella histicola	Prevotella species	sv-0007:180-12	1322
BAL19	DIR	Prevotella	Prevotella species	sv-0189:195-7	1219
BAL19	DIR	Prevotella nanceiensis	Prevotella species	sv-0098:195-18	1064
BAL19	DIR	Prevotella nanceiensis	Prevotella species	sv-0066:194-15	752
BAL19	DIR	Veillonella atypica	Veillonella species	sv-0021:183-9	1509
BAL19	DIR	Veillonella parvula	Veillonella species	sv-0214:195-1	1142
BAL19	DIR	Veillonella atypica	Veillonella species	sv-0246:194-4	816
BAL19	DIR	Veillonella dispar/parvula	Veillonella species	sv-0135:176-12	742
BAL19	DIR	Veillonella dispar	Veillonella species	sv-0101:192-20	684
BAL19	DIR	Veillonella	Veillonella species	sv-0162:183-20	667
BAL19	DIR	Veillonella dispar/parvula	Veillonella species	sv-0203:195-12	477
BAL19	DIR	Streptococcus mitis/pneumoniae/pseudopneumoniae	viridans streptococci	sv-0283:195-1	1834
BAL19	DIR	Streptococcus mitis/oralis/pneumoniae/pseudopneumoniae	viridans streptococci	sv-0022:183-14	1052
BAL19	DIR	Granulicatella adiacens/para-adiacens	viridans streptococci	sv-0060:192-19	939
BAL19	DIR	Granulicatella	viridans streptococci	sv-0362:195-1	872
BAL19	DIR	Streptococcus mitis/pneumoniae/pseudopneumoniae	viridans streptococci	sv-0465:195-1	691
BAL19	DIR	Streptococcus mitis/pneumoniae	viridans streptococci	sv-0108:176-17	682
BAL19	BA	Actinomyces odontolyticus	Actinomyces species	sv-0220:195-5	102750
BAL19	BA	Actinomyces	Actinomyces species	sv-0357:195-5	26700
BAL19	BA	Fusobacterium hwasookii/periodonticum	Fusobacterium species	sv-0077:195-4	18150
BAL19	BA	Aggregatibacter aphrophilus (formerly Haemophilus aphrophilus or Haemophilus paraphrophilus)	Haemophilus species	sv-0199:195-2	10011900
BAL19	BA	Haemophilus parainfluenzae	Haemophilus species	sv-0134:195-1	2979750
BAL19	BA	Haemophilus parainfluenzae	Haemophilus species	sv-0016:195-11	821400
BAL19	BA	Haemophilus parainfluenzae	Haemophilus species	sv-0304:195-1	676350
BAL19	BA	Haemophilus parahaemolyticus/paraphrohaemolyticus	Haemophilus species	sv-0307:195-3	279900
BAL19	BA	Haemophilus parainfluenzae	Haemophilus species	sv-0023:176-19	94800
BAL19	BA	Haemophilus haemolyticus	Haemophilus species	sv-0292:195-3	92100
BAL19	BA	Haemophilus	Haemophilus species	sv-0322:195-3	76800
BAL19	BA	Haemophilus	Haemophilus species	sv-0390:195-3	62700
BAL19	BA	Haemophilus parainfluenzae	Haemophilus species	sv-0036:183-19	18600
BAL19	BA	Neisseria	Neisseria species	sv-0020:195-2	108690900
BAL19	BA	Morococcus cerebrosus;Neisseria	Neisseria species	sv-0123:195-2	14686650
BAL19	BA	Neisseria flavescens/meningitidis/subflava	Neisseria species	sv-1193:195-2	178050
BAL19	BA	Neisseria	Neisseria species	sv-0045:194-2	65550
BAL19	BA	Porphyromonas	Porphyromonas species	sv-0139:195-4	35100
BAL19	BA	Porphyromonas pasteri	Porphyromonas species	sv-0144:195-4	30300
BAL19	BA	Rothia mucilaginosa	Rothia species	sv-0019:180-11	8403900
BAL19	BA	Rothia aeria/dentocariosa	Rothia species	sv-0755:195-2	345300
BAL19	BA	Streptococcus parasanguinis	viridans streptococci	sv-0053:195-5	2435250
BAL19	BA	Streptococcus salivarius	viridans streptococci	sv-0093:195-7	1675500
BAL19	BA	Gemella haemolysans/taiwanensis	viridans streptococci	sv-0146:183-21	1147950
BAL19	BA	Granulicatella adiacens/para-adiacens	viridans streptococci	sv-0060:192-19	874650
BAL19	BA	Streptococcus parasanguinis	viridans streptococci	sv-0129:195-5	725100
BAL19	BA	Streptococcus genomosp. C1;Streptococcus parasanguinis	viridans streptococci	sv-0049:194-10	717450
BAL19	BA	Streptococcus salivarius/thermophilus	viridans streptococci	sv-0009:187-3	716400
BAL19	BA	Streptococcus mitis/oralis/pneumoniae/pseudopneumoniae	viridans streptococci	sv-0022:183-14	651150
BAL19	BA	Gemella sanguinis	viridans streptococci	sv-0116:183-21	646050
BAL19	BA	Streptococcus mitis/pneumoniae	viridans streptococci	sv-0108:176-17	581700
BAL19	BA	Streptococcus parasanguinis	viridans streptococci	sv-0163:183-23	482400
BAL19	BA	Streptococcus mitis group, not Streptococcus pneumoniae	viridans streptococci	sv-0440:195-1	463800
BAL19	BA	Streptococcus australis	viridans streptococci	sv-0274:192-20	432900
BAL19	BA	Gemella haemolysans/taiwanensis	viridans streptococci	sv-0083:194-7	411900
BAL19	BA	Streptococcus parasanguinis	viridans streptococci	sv-0202:176-13	389700
BAL19	BA	Streptococcus salivarius	viridans streptococci	sv-0511:195-5	378600
BAL19	BA	Gemella sanguinis	viridans streptococci	sv-0061:183-21	373500
BAL19	BA	Streptococcus infantis	viridans streptococci	sv-0327:195-7	342300
BAL19	BA	Streptococcus genomosp. C6;Streptococcus parasanguinis	viridans streptococci	sv-0055:194-4	315750
BAL19	BA	Streptococcus salivarius	viridans streptococci	sv-0245:195-5	295500
BAL19	BA	Streptococcus mitis/oralis/pneumoniae/pseudopneumoniae	viridans streptococci	sv-0050:192-18	248100
BAL19	BA	Streptococcus mitis	viridans streptococci	sv-0524:195-1	247350
BAL19	BA	Streptococcus mitis/pneumoniae/pseudopneumoniae	viridans streptococci	sv-0283:195-1	232800
BAL19	BA	Granulicatella	viridans streptococci	sv-0362:195-1	213600
BAL19	BA	Streptococcus parasanguinis	viridans streptococci	sv-1045:195-2	177750
BAL19	BA	Granulicatella	viridans streptococci	sv-0124:183-11	159000
[truncated: 455 more rows]
